# Supplementary material for: N,N′-Bis(2,3-dimethoxy­benzyl­idene)propane-1,3-diamine
Source: Acta Crystallogr Sect E Struct Rep Online. 2009 Aug 29;65(Pt 9):o2288. doi: 10.1107/S1600536809031651 (PMC2970148; doi:10.1107/S1600536809031651)
Supplement: Supplementary file 1 [file e-65-o2288-sup1.cif]

##############################################################################
###                                                                        ###
###        Electronic paper (Acta Crystallographica Section E)             ###
###                                                                        ###
##############################################################################
#                                                                            #
# This CIF contains the data in a paper accepted for publication in Acta     #
# Crystallographica Section E. It conforms to the requirements of Notes      #
# for Authors for Section E, and has been peer reviewed under the auspices   #
# of the IUCr Commission on Journals.                                        #
#                                                                            #
# Full details of the Crystallographic Information File format               #
# are given in the paper "The Crystallographic Information File (CIF):       #
# a New Standard Archive File for Crystallography" by S. R. Hall, F. H.      #
# Allen and I. D. Brown [Acta Cryst. (1991), A47, 655-685].                  #
#                                                                            #
# The current version of the core CIF dictionary is obtainable from          #
# ftp://ftp.iucr.org/pub/cif_core.dic. The current version number is 2.4.    #
#                                                                            #
# Software is freely available for graphical display of the structure(s) in  #
# this CIF.  For information consult the CIF home page http://www.iucr.org/  #
# cif/home.html                                                              #
#                                                                            #
# This file may be used for bona fide research purposes within the           #
# scientific community so long as proper attribution is given to the journal # 
# article from which it was obtained.                                        #
#                                                                            #
##############################################################################
                                             
data_global
_audit_creation_method     'Jana2006 Version : 29/04/2009'
_journal_date_recd_electronic     2009-08-10
_journal_date_accepted     2009-08-11
_journal_name_full     'Acta Crystallographica, Section E'
_journal_year     2009
_journal_volume     65
_journal_issue      9
_journal_page_first     o2288
_journal_page_last     o2288
_journal_paper_category     QO
_journal_coeditor_code     BT5030
_publ_contact_author_name     'Michal Dusek'
_publ_contact_author_address
;
Institute of Physicsof the ASCR, Na Slovance 2
182 21 Prague 8
Czech Republic
;
_publ_contact_author_email     'dusek@fzu.cz'
_publ_contact_author_fax     ?
_publ_contact_author_phone     ?
_publ_section_title
;
<i>N</i>,<i>N</i>'-Bis(2,3-dimethoxybenzylidene)propane-1,3-diamine
;
loop_
    _publ_author_name
    _publ_author_footnote
    _publ_author_address
    'Fejfarov\'a, Karla' .
;
Institute of Physics of the ASCR,
Na Slovance 2
182 21 Prague 8
Czech Republic
;
    'Dehno Khalaji, Aliakbar' .
;
Department of Chemistry
Faculty of Science
Golestan University,Gorgan
Iran
;
    'Du\<sek, Michal' .
;
Institute of Physics of the ASCR,
Na Slovance 2
182 21 Prague 8
Czech Republic
;
data_I
_chemical_name_systematic
;
<i>N</i>,<i>N</i>'-Bis(2,3-dimethoxybenzylidene)propane-1,3-diamine
;
_chemical_name_common     ?
_chemical_formula_moiety     'C21 H26 N2 O4'
_chemical_formula_sum     'C21 H26 N2 O4'
_chemical_formula_structural     ?
_chemical_formula_analytical     ?
_chemical_formula_iupac     'C21 H26 N2 O4'
_chemical_formula_weight     370.4
_chemical_melting_point     ?
_symmetry_cell_setting     orthorhombic
_symmetry_space_group_name_H-M     'P n a 21'
_symmetry_space_group_name_Hall     'P 2c -2n'
loop_
    _symmetry_equiv_pos_site_id
    _symmetry_equiv_pos_as_xyz
    1 x,y,z
    2 -x,-y,z+1/2
    3 x+1/2,-y+1/2,z
    4 -x+1/2,y+1/2,z+1/2
_cell_length_a     15.3079(3)
_cell_length_b     9.2915(2)
_cell_length_c     13.8059(3)
_cell_angle_alpha     90
_cell_angle_beta     90
_cell_angle_gamma     90
_cell_volume     1963.66(7)
_cell_formula_units_Z     4
_cell_measurement_reflns_used     24214
_cell_measurement_theta_min     3.1975
_cell_measurement_theta_max     62.3336
_cell_measurement_temperature     120
_cell_special_details
; ?
;
_exptl_crystal_description     'irregular shape'
_exptl_crystal_colour     colorless
_exptl_crystal_size_max     0.5143
_exptl_crystal_size_mid     0.3111
_exptl_crystal_size_min     0.2022
_exptl_crystal_density_diffrn     1.2527
_exptl_crystal_density_meas     ?
_exptl_crystal_density_method     'not measured'
_exptl_crystal_F_000     792
_exptl_absorpt_coefficient_mu     0.709
_exptl_absorpt_correction_type     'multi-scan'
_exptl_absorpt_process_details     '(CrysAlis Pro; Oxford Diffraction, 2009)'
_exptl_absorpt_correction_T_min     0.628
_exptl_absorpt_correction_T_max     0.871
_exptl_special_details
;
CrysAlisPro (Oxford Diffraction, 2009)
Version 1.171.33.34d (release 27-02-2009 CrysAlis171 .NET)
Empirical absorption correction using spherical harmonics,
implemented in SCALE3 ABSPACK scaling algorithm.
;
_diffrn_ambient_temperature     120
_diffrn_radiation_type     'Cu K\a'
_diffrn_radiation_wavelength     1.54184
_diffrn_radiation_source     'X-ray tube'
_diffrn_radiation_monochromator     'mirror'
_diffrn_measurement_device_type
;
Oxford Diffraction Xcalibur diffractometer with an Atlas (Gemini ultra Cu)
detector
;
_diffrn_measurement_device     'four-cycle diffractometer'
_diffrn_measurement_method     'Rotation method data acquisition using \w'
_diffrn_detector_area_resol_mean     20.7567
_diffrn_reflns_number     26538
_diffrn_reflns_av_R_equivalents     0.0211
_diffrn_reflns_av_sigmaI/netI     0.0027
_diffrn_reflns_theta_min     5.57
_diffrn_reflns_theta_max     62.43
_diffrn_reflns_theta_full     62.43
_diffrn_measured_fraction_theta_max     0.99
_diffrn_measured_fraction_theta_full     0.99
_diffrn_reflns_limit_h_min     -17
_diffrn_reflns_limit_h_max     17
_diffrn_reflns_limit_k_min     -10
_diffrn_reflns_limit_k_max     10
_diffrn_reflns_limit_l_min     -15
_diffrn_reflns_limit_l_max     15
_diffrn_reflns_reduction_process
;
Integration of the CCD images was done by program Crysalis RED
(Oxford diffraction, 2009). The same program was used for indexing of the
crystal shape and absorption correction.
;
_refine_special_details
;
The refinement was carried out against all reflections. The conventional
<i>R</i>-factor is always based on <i>F</i>. The goodness of fit as well as
the weighted <i>R</i>-factor are based on <i>F</i> and <i>F</i>^2^ for
refinement carried out on <i>F</i> and <i>F</i>^2^, respectively. The
threshold expression is used only for calculating <i>R</i>-factors <i>etc</i>.
and it is not relevant to the choice of reflections for refinement.
The program used for refinement, Jana2006, uses the weighting scheme based on
the experimental expectations, see _refine_ls_weighting_details, that does not
force <i>S</i> to be one. Therefore the values of <i>S</i> are usually larger
than the ones from the <i>SHELX</i> program.
;
_reflns_number_total     1623
_reflns_number_gt     1616
_reflns_threshold_expression     I>3\s(I)
_refine_ls_structure_factor_coef     Fsqd
_refine_ls_R_factor_all     0.0248
_refine_ls_R_factor_gt     0.0248
_refine_ls_wR_factor_gt     0.0767
_refine_ls_wR_factor_ref     0.0767
_refine_ls_goodness_of_fit_ref     1.97
_refine_ls_restrained_S_all     ?
_refine_ls_number_reflns     1623
_refine_ls_number_parameters     244
_refine_ls_number_restraints     0
_refine_ls_number_constraints     105
_refine_ls_hydrogen_treatment     constr
_refine_ls_weighting_scheme     sigma
_refine_ls_weighting_details     'w=1/[\s^2^(I)+0.0016I^2^]'
_refine_ls_shift/su_max     0.0378
_refine_ls_shift/su_mean     0.0083
_refine_diff_density_max     0.10
_refine_diff_density_min     -0.09
_refine_ls_extinction_method
                     'B--C type 1 Lorentzian isotropic (Becker & Coppens, 1974)'
_refine_ls_extinction_coef       28E2(10)
_refine_ls_abs_structure_details     ?
_refine_ls_abs_structure_Flack     ?
_refine_ls_abs_structure_Rogers     ?
loop_
    _atom_type_symbol
    _atom_type_scat_dispersion_real
    _atom_type_scat_dispersion_imag
    _atom_type_scat_source
    C 0.018 0.009 'International Tables Vol C tables 4.2.6.8 and 6.1.1.1'
    H 0.000 0.000 'International Tables Vol C tables 4.2.6.8 and 6.1.1.1'
    N 0.031 0.018 'International Tables Vol C tables 4.2.6.8 and 6.1.1.1'
    O 0.049 0.032 'International Tables Vol C tables 4.2.6.8 and 6.1.1.1'
_computing_data_collection     'CrysAlis Pro (Oxford Diffraction, 2009)'
_computing_cell_refinement     'CrysAlis Pro (Oxford Diffraction, 2009)'
_computing_data_reduction     'CrysAlis Pro (Oxford Diffraction, 2009)'
_computing_structure_solution     'SIR2002 (Burla <i>et al.</i>,  2003)'
_computing_structure_refinement
                                'JANA2006 (Pet\<r\'i\<cek <i>et al.</i>,  2007)'
_computing_molecular_graphics     'DIAMOND (Brandenburg & Putz, 2005)'
_computing_publication_material
                                'JANA2006 (Pet\<r\'i\<cek <i>et al.</i>,  2007)'
loop_
    _atom_site_type_symbol
    _atom_site_label
    _atom_site_fract_x
    _atom_site_fract_y
    _atom_site_fract_z
    _atom_site_U_iso_or_equiv
    _atom_site_adp_type
    _atom_site_calc_flag
    _atom_site_refinement_flags
    _atom_site_occupancy
    _atom_site_disorder_assembly
    _atom_site_disorder_group
    O O1 0.26797(8) 0.00499(13) 0.18586(12) 0.0306(4) Uani d . 1 . .
    O O2 0.18047(7) -0.18392(11) 0.07546(13) 0.0282(3) Uani d . 1 . .
    O O3 0.46602(7) 0.01788(12) 0.27381(11) 0.0315(4) Uani d . 1 . .
    O O4 0.57090(7) -0.12117(13) 0.40069(13) 0.0348(4) Uani d . 1 . .
    N N1 0.22853(8) 0.43567(14) 0.17846(14) 0.0279(4) Uani d . 1 . .
    N N2 0.46937(8) 0.45543(14) 0.24531(14) 0.0281(4) Uani d . 1 . .
    C C1 0.18698(9) 0.20195(17) 0.11887(15) 0.0239(4) Uani d . 1 . .
    C C2 0.20316(10) 0.05443(16) 0.12523(15) 0.0239(4) Uani d . 1 . .
    C C3 0.16066(9) -0.04171(17) 0.06289(16) 0.0246(4) Uani d . 1 . .
    C C4 0.10498(10) 0.01093(17) -0.00881(15) 0.0274(5) Uani d . 1 . .
    C C5 0.09133(10) 0.15967(17) -0.01601(15) 0.0292(5) Uani d . 1 . .
    C C6 0.13056(11) 0.25368(17) 0.04693(16) 0.0272(5) Uani d . 1 . .
    C C7 0.23004(10) 0.30040(17) 0.18825(14) 0.0246(4) Uani d . 1 . .
    C C8 0.27152(10) 0.52016(17) 0.25365(14) 0.0263(5) Uani d . 1 . .
    C C9 0.34446(10) 0.61189(16) 0.21099(14) 0.0262(5) Uani d . 1 . .
    C C10 0.41895(11) 0.52360(17) 0.16833(15) 0.0277(5) Uani d . 1 . .
    C C11 0.47382(10) 0.31972(17) 0.24671(15) 0.0253(5) Uani d . 1 . .
    C C12 0.52555(9) 0.24424(17) 0.32177(14) 0.0244(4) Uani d . 1 . .
    C C13 0.52359(10) 0.09464(17) 0.32989(15) 0.0249(4) Uani d . 1 . .
    C C14 0.57636(10) 0.02498(19) 0.39893(16) 0.0275(5) Uani d . 1 . .
    C C15 0.62910(10) 0.10661(19) 0.46004(15) 0.0301(5) Uani d . 1 . .
    C C16 0.62956(11) 0.25595(19) 0.45242(15) 0.0303(5) Uani d . 1 . .
    C C17 0.57829(10) 0.32443(18) 0.38485(15) 0.0272(5) Uani d . 1 . .
    C C18 0.23861(13) -0.0640(2) 0.27226(15) 0.0402(6) Uani d . 1 . .
    C C19 0.14018(12) -0.28468(19) 0.01141(16) 0.0327(5) Uani d . 1 . .
    C C20 0.50416(12) -0.0730(2) 0.20153(18) 0.0396(6) Uani d . 1 . .
    C C21 0.62707(12) -0.1948(2) 0.46665(17) 0.0400(6) Uani d . 1 . .
    H H4 0.076366 -0.053919 -0.052675 0.0329 Uiso d . 1 . .
    H H5 0.053814 0.196398 -0.065946 0.035 Uiso d . 1 . .
    H H6 0.119366 0.355051 0.041722 0.0327 Uiso d . 1 . .
    H H7 0.260269 0.26004 0.242784 0.0295 Uiso d . 1 . .
    H H8a 0.295303 0.456715 0.301782 0.0315 Uiso d . 1 . .
    H H8b 0.229431 0.581308 0.284681 0.0315 Uiso d . 1 . .
    H H9a 0.32086 0.674064 0.162003 0.0314 Uiso d . 1 . .
    H H9b 0.366972 0.675138 0.259983 0.0314 Uiso d . 1 . .
    H H10a 0.395548 0.450955 0.126235 0.0333 Uiso d . 1 . .
    H H10b 0.456428 0.58522 0.131065 0.0333 Uiso d . 1 . .
    H H11 0.443276 0.264808 0.198515 0.0303 Uiso d . 1 . .
    H H15 0.66515 0.059858 0.507446 0.0361 Uiso d . 1 . .
    H H16 0.666035 0.31172 0.494737 0.0364 Uiso d . 1 . .
    H H17 0.5786 0.427575 0.380869 0.0327 Uiso d . 1 . .
    H H18a 0.288071 -0.09841 0.308189 0.0482 Uiso d . 1 . .
    H H18b 0.206536 0.003592 0.311013 0.0482 Uiso d . 1 . .
    H H18c 0.201483 -0.14353 0.255709 0.0482 Uiso d . 1 . .
    H H19a 0.156576 -0.380645 0.029678 0.0393 Uiso d . 1 . .
    H H19b 0.077848 -0.274903 0.015211 0.0393 Uiso d . 1 . .
    H H19c 0.159047 -0.266242 -0.053739 0.0393 Uiso d . 1 . .
    H H20a 0.4592 -0.108672 0.159426 0.0475 Uiso d . 1 . .
    H H20b 0.545747 -0.018776 0.164399 0.0475 Uiso d . 1 . .
    H H20c 0.533122 -0.15241 0.23229 0.0475 Uiso d . 1 . .
    H H21a 0.615974 -0.296407 0.463211 0.0479 Uiso d . 1 . .
    H H21b 0.686855 -0.176274 0.449786 0.0479 Uiso d . 1 . .
    H H21c 0.616154 -0.16141 0.531323 0.0479 Uiso d . 1 . .
loop_
    _atom_site_aniso_label
    _atom_site_aniso_U_11
    _atom_site_aniso_U_22
    _atom_site_aniso_U_33
    _atom_site_aniso_U_12
    _atom_site_aniso_U_13
    _atom_site_aniso_U_23
    _atom_site_aniso_type_symbol
    O1 0.0289(6) 0.0321(7) 0.0309(6) 0.0034(4) -0.0083(5) 0.0007(5) O
    O2 0.0280(6) 0.0220(6) 0.0346(6) -0.0006(4) -0.0038(5) -0.0025(5) O
    O3 0.0245(6) 0.0338(6) 0.0362(7) -0.0033(4) -0.0073(5) -0.0013(5) O
    O4 0.0298(6) 0.0339(6) 0.0405(7) -0.0035(4) -0.0091(5) 0.0143(6) O
    N1 0.0261(7) 0.0265(7) 0.0310(8) 0.0016(5) -0.0001(6) -0.0017(6) N
    N2 0.0267(7) 0.0287(7) 0.0288(7) 0.0025(5) 0.0028(6) -0.0020(6) N
    C1 0.0185(7) 0.0264(8) 0.0268(8) 0.0012(6) 0.0048(6) -0.0005(7) C
    C2 0.0185(7) 0.0281(8) 0.0250(8) 0.0017(6) 0.0011(6) -0.0002(6) C
    C3 0.0194(7) 0.0245(8) 0.0298(8) -0.0010(5) 0.0052(7) -0.0003(7) C
    C4 0.0179(7) 0.0347(9) 0.0297(9) -0.0020(6) 0.0000(7) -0.0032(7) C
    C5 0.0225(8) 0.0348(8) 0.0303(10) 0.0045(6) -0.0027(7) 0.0020(7) C
    C6 0.0237(8) 0.0259(8) 0.0322(8) 0.0035(6) 0.0025(6) 0.0011(7) C
    C7 0.0219(7) 0.0269(8) 0.0250(8) 0.0005(6) 0.0021(6) -0.0006(6) C
    C8 0.0286(9) 0.0236(7) 0.0266(8) 0.0038(6) 0.0008(7) -0.0028(7) C
    C9 0.0308(8) 0.0219(8) 0.0258(8) 0.0023(6) 0.0002(6) -0.0004(6) C
    C10 0.0306(9) 0.0268(8) 0.0257(8) 0.0014(6) 0.0025(7) 0.0002(7) C
    C11 0.0214(8) 0.0302(8) 0.0243(8) 0.0007(5) 0.0019(6) -0.0039(7) C
    C12 0.0184(7) 0.0313(8) 0.0236(8) 0.0013(5) 0.0046(6) -0.0018(7) C
    C13 0.0181(7) 0.0327(8) 0.0241(8) -0.0017(6) 0.0010(6) -0.0002(7) C
    C14 0.0213(7) 0.0355(8) 0.0256(8) -0.0001(6) 0.0033(6) 0.0032(7) C
    C15 0.0198(7) 0.0461(10) 0.0243(8) 0.0018(7) -0.0018(6) 0.0025(7) C
    C16 0.0229(8) 0.0417(9) 0.0264(9) 0.0008(6) 0.0011(6) -0.0086(8) C
    C17 0.0195(8) 0.0334(9) 0.0289(9) 0.0016(6) 0.0038(6) -0.0073(7) C
    C18 0.0560(12) 0.0369(10) 0.0277(9) 0.0151(8) 0.0010(8) 0.0018(7) C
    C19 0.0338(9) 0.0256(8) 0.0388(9) -0.0044(7) -0.0058(7) -0.0029(7) C
    C20 0.0442(10) 0.0393(9) 0.0352(10) -0.0108(8) -0.0042(8) -0.0069(8) C
    C21 0.0356(10) 0.0442(10) 0.0401(10) 0.0030(7) -0.0057(8) 0.0177(9) C
loop_
    _geom_bond_atom_site_label_1
    _geom_bond_atom_site_label_2
    _geom_bond_site_symmetry_1
    _geom_bond_site_symmetry_2
    _geom_bond_distance
    _geom_bond_publ_flag
    O1 C2 . . 1.377(2) .
    O1 C18 . . 1.427(2) .
    O2 C3 . . 1.3668(18) .
    O2 C19 . . 1.428(2) .
    O3 C13 . . 1.373(2) .
    O3 C20 . . 1.432(3) .
    O4 C14 . . 1.361(2) .
    O4 C21 . . 1.427(3) .
    N1 C7 . . 1.264(2) .
    N1 C8 . . 1.458(2) .
    N2 C10 . . 1.458(2) .
    N2 C11 . . 1.263(2) .
    C1 C2 . . 1.396(2) .
    C1 C6 . . 1.401(3) .
    C1 C7 . . 1.479(2) .
    C2 C3 . . 1.401(2) .
    C3 C4 . . 1.395(3) .
    C4 C5 . . 1.401(2) .
    C4 H4 . . 0.96 ?
    C5 C6 . . 1.371(3) .
    C5 H5 . . 0.96 ?
    C6 H6 . . 0.96 ?
    C7 H7 . . 0.96 ?
    C8 C9 . . 1.523(2) .
    C8 H8a . . 0.96 ?
    C8 H8b . . 0.96 ?
    C9 C10 . . 1.523(2) .
    C9 H9a . . 0.96 ?
    C9 H9b . . 0.96 ?
    C10 H10a . . 0.96 ?
    C10 H10b . . 0.96 ?
    C11 C12 . . 1.481(3) .
    C11 H11 . . 0.96 ?
    C12 C13 . . 1.395(2) .
    C12 C17 . . 1.402(2) .
    C13 C14 . . 1.407(3) .
    C14 C15 . . 1.392(3) .
    C15 C16 . . 1.392(2) .
    C15 H15 . . 0.96 ?
    C16 C17 . . 1.375(3) .
    C16 H16 . . 0.96 ?
    C17 H17 . . 0.96 ?
    C18 H18a . . 0.96 ?
    C18 H18b . . 0.96 ?
    C18 H18c . . 0.96 ?
    C19 H19a . . 0.96 ?
    C19 H19b . . 0.96 ?
    C19 H19c . . 0.96 ?
    C20 H20a . . 0.96 ?
    C20 H20b . . 0.96 ?
    C20 H20c . . 0.96 ?
    C21 H21a . . 0.96 ?
    C21 H21b . . 0.96 ?
    C21 H21c . . 0.96 ?
loop_
    _geom_angle_atom_site_label_1
    _geom_angle_atom_site_label_2
    _geom_angle_atom_site_label_3
    _geom_angle_site_symmetry_1
    _geom_angle_site_symmetry_2
    _geom_angle_site_symmetry_3
    _geom_angle
    _geom_angle_publ_flag
    C2 O1 C18 . . . 115.54(13) ?
    C3 O2 C19 . . . 117.35(15) ?
    C13 O3 C20 . . . 115.95(13) ?
    C14 O4 C21 . . . 116.94(15) ?
    C7 N1 C8 . . . 116.79(16) ?
    C10 N2 C11 . . . 118.25(16) ?
    C2 C1 C6 . . . 119.40(16) ?
    C2 C1 C7 . . . 119.17(16) ?
    C6 C1 C7 . . . 121.43(14) ?
    O1 C2 C1 . . . 119.59(15) ?
    O1 C2 C3 . . . 119.70(13) ?
    C1 C2 C3 . . . 120.35(16) ?
    O2 C3 C2 . . . 115.82(16) ?
    O2 C3 C4 . . . 124.38(16) ?
    C2 C3 C4 . . . 119.75(14) ?
    C3 C4 C5 . . . 119.16(16) ?
    C3 C4 H4 . . . 120.42 ?
    C5 C4 H4 . . . 120.4205 ?
    C4 C5 C6 . . . 121.22(17) ?
    C4 C5 H5 . . . 119.3896 ?
    C6 C5 H5 . . . 119.3903 ?
    C1 C6 C5 . . . 120.05(15) ?
    C1 C6 H6 . . . 119.9753 ?
    C5 C6 H6 . . . 119.9765 ?
    N1 C7 C1 . . . 122.50(17) ?
    N1 C7 H7 . . . 118.7511 ?
    C1 C7 H7 . . . 118.7506 ?
    N1 C8 C9 . . . 110.91(16) ?
    N1 C8 H8a . . . 109.4708 ?
    N1 C8 H8b . . . 109.4707 ?
    C9 C8 H8a . . . 109.4715 ?
    C9 C8 H8b . . . 109.4712 ?
    H8a C8 H8b . . . 107.9975 ?
    C8 C9 C10 . . . 113.38(13) ?
    C8 C9 H9a . . . 109.4711 ?
    C8 C9 H9b . . . 109.471 ?
    C10 C9 H9a . . . 109.4708 ?
    C10 C9 H9b . . . 109.4724 ?
    H9a C9 H9b . . . 105.2553 ?
    N2 C10 C9 . . . 110.39(16) ?
    N2 C10 H10a . . . 109.4708 ?
    N2 C10 H10b . . . 109.4703 ?
    C9 C10 H10a . . . 109.472 ?
    C9 C10 H10b . . . 109.4717 ?
    H10a C10 H10b . . . 108.5415 ?
    N2 C11 C12 . . . 120.82(17) ?
    N2 C11 H11 . . . 119.5897 ?
    C12 C11 H11 . . . 119.5889 ?
    C11 C12 C13 . . . 121.11(15) ?
    C11 C12 C17 . . . 119.41(14) ?
    C13 C12 C17 . . . 119.48(16) ?
    O3 C13 C12 . . . 119.09(15) ?
    O3 C13 C14 . . . 120.77(15) ?
    C12 C13 C14 . . . 120.03(16) ?
    O4 C14 C13 . . . 115.84(16) ?
    O4 C14 C15 . . . 124.64(17) ?
    C13 C14 C15 . . . 119.52(16) ?
    C14 C15 C16 . . . 120.02(17) ?
    C14 C15 H15 . . . 119.9905 ?
    C16 C15 H15 . . . 119.9904 ?
    C15 C16 C17 . . . 120.65(17) ?
    C15 C16 H16 . . . 119.6771 ?
    C17 C16 H16 . . . 119.6769 ?
    C12 C17 C16 . . . 120.28(15) ?
    C12 C17 H17 . . . 119.8593 ?
    C16 C17 H17 . . . 119.8611 ?
    O1 C18 H18a . . . 109.4709 ?
    O1 C18 H18b . . . 109.4711 ?
    O1 C18 H18c . . . 109.4709 ?
    H18a C18 H18b . . . 109.4714 ?
    H18a C18 H18c . . . 109.4717 ?
    H18b C18 H18c . . . 109.4712 ?
    O2 C19 H19a . . . 109.4712 ?
    O2 C19 H19b . . . 109.4713 ?
    O2 C19 H19c . . . 109.4707 ?
    H19a C19 H19b . . . 109.4714 ?
    H19a C19 H19c . . . 109.4716 ?
    H19b C19 H19c . . . 109.4711 ?
    O3 C20 H20a . . . 109.4712 ?
    O3 C20 H20b . . . 109.4716 ?
    O3 C20 H20c . . . 109.4718 ?
    H20a C20 H20b . . . 109.471 ?
    H20a C20 H20c . . . 109.4707 ?
    H20b C20 H20c . . . 109.4711 ?
    O4 C21 H21a . . . 109.4718 ?
    O4 C21 H21b . . . 109.4707 ?
    O4 C21 H21c . . . 109.4713 ?
    H21a C21 H21b . . . 109.4709 ?
    H21a C21 H21c . . . 109.4715 ?
    H21b C21 H21c . . . 109.4711 ?
loop_
    _geom_hbond_atom_site_label_D
    _geom_hbond_atom_site_label_H
    _geom_hbond_atom_site_label_A
    _geom_hbond_site_symmetry_D
    _geom_hbond_site_symmetry_H
    _geom_hbond_site_symmetry_A
    _geom_hbond_distance_DH
    _geom_hbond_distance_HA
    _geom_hbond_distance_DA
    _geom_hbond_angle_DHA
    _geom_hbond_publ_flag
    C5 H5 O4 . . 4_554 0.96 2.59 3.411(2) 143 y
