# Supplementary material for: N,N′-Bis(2,3-dimethoxy­benzyl­idene)propane-1,3-diamine
Source: Acta Crystallogr Sect E Struct Rep Online. 2009 Aug 29;65(Pt 9):o2288. doi: 10.1107/S1600536809031651 (PMC2970148; doi:10.1107/S1600536809031651)
Supplement: Supplementary file 2 [file e-65-o2288-Isup2.hkl]

#
# h,k,l, Fc-squared, Fo-squared, sigma(Fo-squared) and status flag
#
data_I
_shelx_title                             '   '
_shelx_refln_list_code                   4
_shelx_F_calc_maximum                    124.59
_exptl_crystal_F_000                     792
_reflns_d_resolution_high                ?

loop_
 _symmetry_equiv_pos_as_xyz
 'x, y, z'
 '-x, -y, z+1/2'
 'x+1/2, -y+1/2, z'
 '-x+1/2, y+1/2, z+1/2'

_cell_length_a                           15.3079(3)
_cell_length_b                           9.2915(2)
_cell_length_c                           13.8059(3)
_cell_angle_alpha                        90
_cell_angle_beta                         90
_cell_angle_gamma                        90

_shelx_F_squared_multiplier              1.000

loop_
 _refln_index_h
 _refln_index_k
 _refln_index_l
 _refln_F_squared_calc
 _refln_F_squared_meas
 _refln_F_squared_sigma
 _refln_observed_status
   2   0   0       10.08       12.16      0.65 o
   4   0   0      173.37      181.65      1.60 o
   6   0   0      403.09      362.12      2.43 o
   8   0   0      489.47      483.74      1.67 o
  10   0   0      204.62      178.73      1.03 o
  12   0   0        2.03        1.69      0.38 o
  14   0   0        1.76        3.18      0.67 o
  16   0   0      150.49      148.41      1.58 o
   1   1   0       18.13       15.49      0.19 o
   2   1   0     1743.35     1706.50      3.19 o
   3   1   0     5668.84     5421.56     19.43 o
   4   1   0        0.25        1.22      0.25 o
   5   1   0       94.41       85.91      0.91 o
   6   1   0       59.83       60.43      0.72 o
   7   1   0       64.15       52.46      0.63 o
   8   1   0      601.57      562.32      1.23 o
   9   1   0      284.88      276.95      0.78 o
  10   1   0      368.75      400.93      0.99 o
  11   1   0     1110.29     1012.74      1.80 o
  12   1   0        7.87        8.05      0.40 o
  13   1   0       95.04       97.35      0.86 o
  14   1   0       28.25       29.42      0.65 o
  15   1   0      100.56      117.61      1.01 o
  16   1   0       44.63       50.36      0.78 o
  17   1   0      148.88      145.92      1.24 o
   0   2   0     3430.54     3308.76      9.93 o
   1   2   0       35.82       39.65      0.32 o
   2   2   0        4.58        5.61      0.19 o
   3   2   0     4712.15     4493.51      8.60 o
   4   2   0     9137.96     9043.48     21.85 o
   5   2   0      246.99      205.05      0.93 o
   6   2   0     3142.59     3213.76      4.51 o
   7   2   0      161.77      163.19      0.84 o
   8   2   0       19.54       20.78      0.36 o
   9   2   0     1761.39     1934.02      2.42 o
  10   2   0        3.89        3.92      0.32 o
  11   2   0      432.93      416.93      1.39 o
  12   2   0      197.99      225.46      1.12 o
  13   2   0      149.19      160.24      1.05 o
  14   2   0        0.61        1.03      0.46 <
  15   2   0       47.83       53.99      0.76 o
  16   2   0      553.20      526.80      2.24 o
  17   2   0       11.77       10.32      0.61 o
   1   3   0      114.05      104.25      0.57 o
   2   3   0       87.33       73.66      0.61 o
   3   3   0      329.10      287.53      0.97 o
   4   3   0      700.06      639.81      1.61 o
   5   3   0     1312.64     1278.05      2.52 o
   6   3   0      135.24      133.15      0.63 o
   7   3   0      205.51      197.09      0.68 o
   8   3   0      279.11      266.20      0.93 o
   9   3   0      458.51      462.10      1.25 o
  10   3   0        8.09        6.57      0.34 o
  11   3   0      387.57      404.58      1.54 o
  12   3   0       13.15       12.10      0.48 o
  13   3   0        8.12        8.28      0.44 o
  14   3   0        2.08        2.40      0.40 o
  15   3   0       62.32       57.20      0.76 o
  16   3   0       19.90       19.24      0.53 o
   0   4   0     5663.86     6328.71     13.44 o
   1   4   0      844.14      927.78      2.05 o
   2   4   0      341.14      320.17      1.31 o
   3   4   0     1004.82     1163.11      2.75 o
   4   4   0      297.28      303.88      1.10 o
   5   4   0      108.11       96.71      0.48 o
   6   4   0      172.60      165.88      0.61 o
   7   4   0      367.31      333.11      0.91 o
   8   4   0      552.65      598.55      1.31 o
   9   4   0      122.18      109.59      0.72 o
  10   4   0       45.33       50.89      0.63 o
  11   4   0      127.97      142.81      0.89 o
  12   4   0      238.00      242.70      1.14 o
  13   4   0        0.49        1.41      0.40 o
  14   4   0       89.51       84.64      0.80 o
  15   4   0       14.01       12.79      0.42 o
  16   4   0       21.19       23.30      0.65 o
   1   5   0     1358.44     1529.42      2.24 o
   2   5   0      259.61      295.96      1.03 o
   3   5   0        0.61        0.89      0.19 o
   4   5   0       85.53       89.78      0.55 o
   5   5   0        6.19        5.86      0.23 o
   6   5   0       76.45       81.82      0.49 o
   7   5   0      102.99      107.37      0.63 o
   8   5   0      339.51      348.64      1.12 o
   9   5   0        8.90        9.31      0.36 o
  10   5   0       83.50       89.78      0.80 o
  11   5   0     1072.02     1067.71      2.31 o
  12   5   0        0.08        0.36      0.44 <
  13   5   0      104.34      105.07      0.86 o
  14   5   0      106.13      113.61      0.82 o
  15   5   0       12.47       11.71      0.44 o
   0   6   0      268.11      247.57      1.81 o
   1   6   0       42.44       42.08      0.51 o
   2   6   0       15.04       16.82      0.34 o
   3   6   0       14.36       15.05      0.30 o
   4   6   0        7.26        7.42      0.29 o
   5   6   0      292.45      289.89      1.06 o
   6   6   0      714.80      725.19      1.63 o
   7   6   0       77.04       77.09      0.63 o
   8   6   0      615.33      589.37      1.46 o
   9   6   0       12.36       12.01      0.42 o
  10   6   0      103.83      112.18      0.88 o
  11   6   0      525.77      546.27      1.65 o
  12   6   0      296.96      315.55      1.45 o
  13   6   0      204.09      228.35      1.18 o
  14   6   0      126.86      122.24      0.76 o
   1   7   0       11.79       13.49      0.36 o
   2   7   0      251.93      254.43      1.18 o
   3   7   0        7.10        5.61      0.34 o
   4   7   0      182.04      192.74      0.93 o
   5   7   0      140.91      143.37      0.78 o
   6   7   0       47.98       53.74      0.55 o
   7   7   0      180.79      168.10      0.88 o
   8   7   0     3284.42     3434.75      3.82 o
   9   7   0      356.06      386.07      1.46 o
  10   7   0     1023.83     1086.72      2.83 o
  11   7   0        6.22        6.15      0.44 o
  12   7   0      231.97      243.72      1.16 o
  13   7   0      127.95      144.37      1.03 o
   0   8   0       60.35       60.11      1.01 o
   1   8   0       10.18        9.50      0.46 o
   2   8   0      288.26      249.07      1.29 o
   3   8   0        1.08        2.46      0.38 o
   4   8   0      312.63      315.48      1.41 o
   5   8   0      509.59      521.59      1.62 o
   6   8   0      160.66      147.62      0.97 o
   7   8   0      215.68      208.56      1.01 o
   8   8   0      122.27      114.80      0.76 o
   9   8   0       14.42       15.05      0.44 o
  10   8   0       94.13       90.90      0.70 o
  11   8   0      106.37      109.98      0.84 o
   1   9   0      589.32      500.84      1.92 o
   2   9   0      159.27      148.52      0.95 o
   3   9   0        1.98        2.78      0.36 o
   4   9   0        3.36        2.51      0.34 o
   5   9   0       16.58       15.93      0.44 o
   6   9   0      231.68      224.95      1.01 o
   7   9   0       26.54       33.12      0.48 o
   8   9   0       21.08       19.01      0.44 o
   9   9   0       11.73       11.32      0.38 o
   0  10   0       53.89       59.58      0.89 o
   1  10   0      281.12      294.20      1.45 o
   2  10   0       39.63       38.56      0.59 o
   3  10   0       23.83       22.82      0.46 o
   4  10   0        0.20        0.13      0.34 <
   5  10   0       46.62       48.45      0.74 o
   6  10   0        0.49        1.10      0.74 <
   2   0   1     1402.23     1379.98      2.15 o
   4   0   1     9573.22     9825.77     29.58 o
   6   0   1       79.97       81.79      0.82 o
   8   0   1     1072.17     1113.59      1.61 o
  10   0   1      426.07      410.51      1.10 o
  12   0   1      421.66      395.27      1.37 o
  14   0   1       89.64       79.61      0.97 o
  16   0   1      428.97      424.50      2.28 o
   0   1   1     3396.23     3285.12      8.75 o
   1   1   1     4855.08     4812.85      7.67 o
   2   1   1      874.29      803.70      1.06 o
   3   1   1     5224.44     5035.09     12.07 o
   4   1   1     2082.01     2055.18      2.08 o
   5   1   1      576.56      571.87      1.27 o
   6   1   1     2135.14     2165.31      2.83 o
   7   1   1        1.79        2.53      0.19 o
   8   1   1      160.33      148.89      0.44 o
   9   1   1      272.00      252.53      0.57 o
  10   1   1      183.64      196.83      0.55 o
  11   1   1       13.09       12.87      0.25 o
  12   1   1      281.08      314.50      0.84 o
  13   1   1       23.14       20.73      0.36 o
  14   1   1       58.49       63.06      0.57 o
  15   1   1      306.17      338.56      1.33 o
  16   1   1       65.67       71.78      0.61 o
  17   1   1       18.66       17.66      0.40 o
   1   2   1      385.00      309.74      0.59 o
   2   2   1     2501.62     2426.86      2.33 o
   3   2   1     2976.86     2827.28      2.02 o
   4   2   1      234.81      241.98      0.74 o
   5   2   1       86.40       87.82      0.53 o
   6   2   1     1194.58     1239.30      2.10 o
   7   2   1      424.04      408.50      0.82 o
   8   2   1       65.65       66.66      0.36 o
   9   2   1      401.17      397.46      0.86 o
  10   2   1      814.65      826.31      1.29 o
  11   2   1      287.61      302.75      0.84 o
  12   2   1       67.96       80.76      0.51 o
  13   2   1      287.47      286.46      1.03 o
  14   2   1       90.33       88.84      0.65 o
  15   2   1      269.84      280.51      1.16 o
  16   2   1       74.49       73.30      0.59 o
  17   2   1      108.99      105.45      0.82 o
   0   3   1     1782.14     1725.19      2.58 o
   1   3   1      272.38      238.60      0.67 o
   2   3   1      209.89      192.71      0.55 o
   3   3   1      252.06      223.52      0.67 o
   4   3   1      180.49      193.15      0.72 o
   5   3   1      278.09      287.58      0.93 o
   6   3   1      334.00      323.37      0.67 o
   7   3   1      339.15      323.40      0.67 o
   8   3   1      180.41      173.16      0.57 o
   9   3   1     1691.37     1755.75      1.82 o
  10   3   1       71.76       69.17      0.42 o
  11   3   1      114.09      116.46      0.61 o
  12   3   1      331.75      352.20      1.01 o
  13   3   1       16.59       17.99      0.36 o
  14   3   1       56.14       54.81      0.51 o
  15   3   1      120.07      115.87      0.68 o
  16   3   1       28.16       33.97      0.46 o
   1   4   1      514.65      568.20      1.22 o
   2   4   1     1093.50     1143.12      1.69 o
   3   4   1       61.39       56.82      0.42 o
   4   4   1      680.62      693.27      1.16 o
   5   4   1      147.14      125.31      0.38 o
   6   4   1     1273.82     1259.08      1.16 o
   7   4   1      117.42       99.32      0.38 o
   8   4   1      359.55      355.78      0.74 o
   9   4   1       58.72       62.55      0.40 o
  10   4   1      179.81      168.88      0.65 o
  11   4   1       93.05       85.28      0.51 o
  12   4   1       32.28       29.33      0.42 o
  13   4   1      168.93      172.96      0.74 o
  14   4   1      145.20      139.32      0.63 o
  15   4   1      144.82      144.65      0.72 o
  16   4   1       22.75       22.02      0.46 o
   0   5   1     1933.55     2164.98      2.42 o
   1   5   1      552.11      638.33      0.99 o
   2   5   1      924.27      991.66      1.23 o
   3   5   1      336.50      348.88      0.70 o
   4   5   1      262.78      276.31      0.63 o
   5   5   1      138.76      146.36      0.46 o
   6   5   1       84.20       79.96      0.36 o
   7   5   1      443.40      408.92      0.80 o
   8   5   1       88.44       85.84      0.42 o
   9   5   1      181.46      180.03      0.68 o
  10   5   1       50.51       51.46      0.42 o
  11   5   1       34.23       35.28      0.40 o
  12   5   1      422.55      459.00      1.20 o
  13   5   1      225.14      217.93      0.78 o
  14   5   1       45.02       44.78      0.40 o
  15   5   1      121.94      126.14      0.65 o
   1   6   1       25.54       30.34      0.29 o
   2   6   1      217.65      237.59      0.70 o
   3   6   1      128.00      129.26      0.48 o
   4   6   1       71.95       72.48      0.40 o
   5   6   1       67.54       73.19      0.44 o
   6   6   1      619.44      645.53      1.10 o
   7   6   1      798.71      801.85      1.29 o
   8   6   1       67.03       69.10      0.42 o
   9   6   1       37.20       35.28      0.36 o
  10   6   1     1416.29     1463.85      1.93 o
  11   6   1       95.86       99.84      0.57 o
  12   6   1      291.96      299.12      0.97 o
  13   6   1      323.36      340.95      0.93 o
  14   6   1      195.38      208.65      0.82 o
   0   7   1      223.01      226.27      1.10 o
   1   7   1       97.75      102.48      0.61 o
   2   7   1      100.85      103.36      0.55 o
   3   7   1      113.05      117.70      0.53 o
   4   7   1       97.95       95.56      0.49 o
   5   7   1      301.58      313.35      0.87 o
   6   7   1        8.28        9.33      0.30 o
   7   7   1      381.78      391.99      0.99 o
   8   7   1      613.92      634.71      1.25 o
   9   7   1      446.44      467.02      1.20 o
  10   7   1       47.38       45.90      0.46 o
  11   7   1      110.63      117.45      0.59 o
  12   7   1      297.31      320.46      1.12 o
  13   7   1       10.70       11.04      0.32 o
   1   8   1       10.60       12.90      0.32 o
   2   8   1      230.94      209.69      0.82 o
   3   8   1       76.88       73.01      0.48 o
   4   8   1      799.19      768.53      1.58 o
   5   8   1       97.86       97.53      0.55 o
   6   8   1      420.45      439.57      1.10 o
   7   8   1      203.16      205.98      0.72 o
   8   8   1      311.43      330.31      0.91 o
   9   8   1       35.28       38.10      0.38 o
  10   8   1       36.67       39.09      0.38 o
  11   8   1       19.62       19.15      0.30 o
   0   9   1        2.20        1.26      0.36 o
   1   9   1       61.60       53.38      0.51 o
   2   9   1      128.58      121.86      0.65 o
   3   9   1       21.76       16.12      0.36 o
   4   9   1        6.65        6.28      0.29 o
   5   9   1      272.66      256.35      0.93 o
   6   9   1      113.82      110.85      0.55 o
   7   9   1       57.75       56.44      0.42 o
   8   9   1        8.60        7.61      0.23 o
   9   9   1       49.42       49.63      0.51 o
   1  10   1      162.53      155.58      0.68 o
   2  10   1       34.92       36.39      0.36 o
   3  10   1       55.58       55.68      0.51 o
   4  10   1       17.18       14.73      0.32 o
   5  10   1        1.29        1.33      0.25 o
   6  10   1        9.52        8.47      0.91 o
   0   0   2     3844.51     3693.74     15.54 o
   6   0   2     2087.91     2142.09      3.51 o
   8   0   2       95.17      108.36      0.49 o
  10   0   2      458.05      457.80      1.37 o
  12   0   2       10.55       13.91      0.40 o
  14   0   2      250.13      255.05      1.29 o
  16   0   2      887.07      870.06      2.60 o
   1   1   2     4400.73     4168.56      8.27 o
   2   1   2       94.43       68.42      0.34 o
   3   1   2     1046.54      889.12      1.11 o
   4   1   2     2753.92     2693.18      2.34 o
   5   1   2      443.25      403.64      0.97 o
   6   1   2       69.88       92.67      0.59 o
   7   1   2       32.73       39.36      0.30 o
   8   1   2      486.73      505.24      0.80 o
   9   1   2     1477.66     1480.03      1.44 o
  10   1   2      111.84      114.62      0.48 o
  11   1   2      469.21      478.20      0.99 o
  12   1   2      330.45      317.21      0.87 o
  13   1   2       94.20       96.28      0.63 o
  14   1   2      104.99      117.59      0.76 o
  15   1   2      368.97      339.62      1.31 o
  16   1   2       49.53       53.53      0.59 o
  17   1   2      192.55      208.16      1.43 o
   0   2   2    15522.28    16039.77     53.39 o
   1   2   2      661.91      568.48      0.78 o
   2   2   2      580.97      513.29      0.89 o
   3   2   2      372.39      330.99      0.87 o
   4   2   2      457.04      453.17      0.99 o
   5   2   2     3066.89     3204.17      2.89 o
   6   2   2      180.29      158.53      0.55 o
   7   2   2      322.34      311.13      0.67 o
   8   2   2      971.51      962.49      1.14 o
   9   2   2      269.51      247.04      0.70 o
  10   2   2      282.22      290.62      0.84 o
  11   2   2      595.17      616.47      1.22 o
  12   2   2      193.39      179.60      0.72 o
  13   2   2       52.47       58.94      0.51 o
  14   2   2      115.34      121.43      0.70 o
  15   2   2       43.82       37.87      0.49 o
  16   2   2      130.92      133.35      0.89 o
  17   2   2       14.53       16.20      0.55 o
   1   3   2     1242.83     1216.95      1.40 o
   2   3   2       95.07       91.22      0.42 o
   3   3   2      749.24      741.58      1.35 o
   4   3   2      244.64      254.69      0.95 o
   5   3   2     1509.17     1662.64      1.59 o
   6   3   2      701.30      729.29      1.03 o
   7   3   2     1314.81     1368.73      1.31 o
   8   3   2      161.44      152.29      0.53 o
   9   3   2       10.74       10.68      0.23 o
  10   3   2      181.28      175.26      0.63 o
  11   3   2      416.94      387.82      0.99 o
  12   3   2      198.54      187.30      0.74 o
  13   3   2      184.87      194.23      0.78 o
  14   3   2        2.37        2.49      0.30 o
  15   3   2        7.12        8.39      0.32 o
  16   3   2        7.57        7.12      0.30 o
   0   4   2     1338.24     1408.36      2.48 o
   1   4   2     1161.92     1225.13      1.93 o
   2   4   2      188.55      207.35      0.67 o
   3   4   2     1363.22     1451.13      1.65 o
   4   4   2     3013.11     3206.51      2.13 o
   5   4   2      327.89      320.86      0.59 o
   6   4   2     1346.21     1300.97      1.25 o
   7   4   2       29.01       27.44      0.23 o
   8   4   2      141.14      137.71      0.51 o
   9   4   2      204.99      213.73      0.68 o
  10   4   2        9.67        9.44      0.25 o
  11   4   2        9.19        8.89      0.29 o
  12   4   2       39.22       39.11      0.42 o
  13   4   2       23.09       23.66      0.32 o
  14   4   2       99.11       99.70      0.57 o
  15   4   2      173.98      182.00      0.76 o
  16   4   2       60.68       65.94      0.76 o
   1   5   2       48.22       59.22      0.30 o
   2   5   2       78.75       88.92      0.38 o
   3   5   2      511.47      575.62      0.86 o
   4   5   2      319.01      376.64      0.72 o
   5   5   2      140.12      138.64      0.46 o
   6   5   2       68.74       68.53      0.38 o
   7   5   2      120.06      104.07      0.46 o
   8   5   2      466.25      471.98      0.91 o
   9   5   2      160.01      171.75      0.67 o
  10   5   2       60.87       62.76      0.44 o
  11   5   2      377.77      396.71      0.99 o
  12   5   2        4.45        4.36      0.29 o
  13   5   2      145.80      147.12      0.67 o
  14   5   2      238.55      246.86      0.84 o
  15   5   2      116.67      113.49      0.70 o
   0   6   2       77.27       75.75      0.65 o
   1   6   2      190.97      176.09      0.59 o
   2   6   2       65.68       65.25      0.40 o
   3   6   2      132.61      133.66      0.49 o
   4   6   2       74.49       71.13      0.42 o
   5   6   2      285.14      277.48      0.72 o
   6   6   2       82.35       81.27      0.46 o
   7   6   2       76.70       78.17      0.48 o
   8   6   2       66.61       80.61      0.46 o
   9   6   2     1185.86     1276.32      1.84 o
  10   6   2      264.54      279.55      0.86 o
  11   6   2       68.84       68.18      0.46 o
  12   6   2      254.65      266.22      0.87 o
  13   6   2       27.06       29.78      0.36 o
  14   6   2      153.88      161.92      0.70 o
   1   7   2       99.64      103.41      0.63 o
   2   7   2      160.81      174.47      0.68 o
   3   7   2      119.28      123.99      0.61 o
   4   7   2      845.77      855.89      1.46 o
   5   7   2      304.78      315.38      0.91 o
   6   7   2      555.50      577.04      1.22 o
   7   7   2       27.16       30.45      0.38 o
   8   7   2      224.43      225.33      0.80 o
   9   7   2        1.45        1.64      0.27 o
  10   7   2      565.05      585.84      1.23 o
  11   7   2       45.73       46.00      0.42 o
  12   7   2      368.30      381.67      1.05 o
  13   7   2      257.54      293.16      1.56 o
   0   8   2      611.96      557.75      2.09 o
   1   8   2      129.11      127.60      0.70 o
   2   8   2       63.01       58.06      0.49 o
   3   8   2       41.37       41.01      0.42 o
   4   8   2       79.30       82.28      0.51 o
   5   8   2       81.06       85.63      0.55 o
   6   8   2      175.24      172.25      0.70 o
   7   8   2      160.29      161.76      0.67 o
   8   8   2      277.56      287.57      0.84 o
   9   8   2       87.33       90.18      0.51 o
  10   8   2       54.32       57.93      0.42 o
  11   8   2       49.62       52.24      0.42 o
   1   9   2      113.39      106.47      0.65 o
   2   9   2      154.92      149.30      0.72 o
   3   9   2      447.40      411.04      1.12 o
   4   9   2       66.04       66.39      0.55 o
   5   9   2      111.83       96.58      0.61 o
   6   9   2       36.01       32.01      0.40 o
   7   9   2       19.79       20.16      0.30 o
   8   9   2       10.41        9.29      0.27 o
   9   9   2       34.43       40.14      0.53 o
   0  10   2       11.63        9.97      0.38 o
   1  10   2      139.90      141.43      0.67 o
   2  10   2       52.84       47.56      0.42 o
   3  10   2        8.24        7.10      0.29 o
   4  10   2       10.27       10.79      0.32 o
   5  10   2      109.39      123.77      0.78 o
   4   0   3     5651.78     5791.17      8.00 o
   6   0   3     1062.70     1113.06      2.46 o
   8   0   3     1288.34     1296.17      1.76 o
  10   0   3      468.11      442.32      1.24 o
  12   0   3       25.31       25.29      0.57 o
  14   0   3      950.43     1008.91      2.50 o
  16   0   3      291.48      300.60      1.88 o
   0   1   3       88.66       69.76      0.42 o
   1   1   3     2143.04     1996.36      1.76 o
   2   1   3     7135.43     7131.91     10.55 o
   3   1   3     4481.68     4433.51      4.51 o
   4   1   3     1255.97     1311.52      1.64 o
   5   1   3     1002.47     1001.68      1.72 o
   6   1   3       28.48       27.35      0.42 o
   7   1   3     1432.71     1475.02      1.55 o
   8   1   3      422.61      432.65      0.72 o
   9   1   3        9.92        8.81      0.19 o
  10   1   3      128.54      134.63      0.57 o
  11   1   3       84.50       93.18      0.53 o
  12   1   3       58.00       60.21      0.48 o
  13   1   3      114.50      111.86      0.65 o
  14   1   3      211.62      218.13      1.03 o
  15   1   3       40.57       44.09      0.55 o
  16   1   3      178.10      188.08      1.05 o
  17   1   3      157.91      159.23      1.54 o
   1   2   3       42.88       49.82      0.29 o
   2   2   3      465.15      455.68      0.82 o
   3   2   3     1894.99     1820.69      1.77 o
   4   2   3      708.26      708.92      1.25 o
   5   2   3     1603.36     1637.77      2.14 o
   6   2   3     2341.83     2385.73      1.89 o
   7   2   3     1792.40     1857.07      1.49 o
   8   2   3      894.81      905.25      1.04 o
   9   2   3        6.81        9.02      0.21 o
  10   2   3       97.42       91.77      0.53 o
  11   2   3      101.75      101.07      0.57 o
  12   2   3       97.25       94.43      0.61 o
  13   2   3      663.83      669.34      1.52 o
  14   2   3      431.19      426.31      1.20 o
  15   2   3       73.47       71.42      0.63 o
  16   2   3      151.10      157.03      0.91 o
   0   3   3       96.00       88.81      0.61 o
   1   3   3      651.36      641.26      1.08 o
   2   3   3     2164.35     2187.88      2.05 o
   3   3   3     1050.69     1078.14      1.53 o
   4   3   3      443.80      436.50      0.99 o
   5   3   3      271.12      270.43      0.59 o
   6   3   3      277.55      219.90      0.55 o
   7   3   3      791.16      750.83      1.04 o
   8   3   3      153.88      133.48      0.51 o
   9   3   3       12.02       13.48      0.23 o
  10   3   3       83.80       86.56      0.49 o
  11   3   3       25.89       25.94      0.38 o
  12   3   3      155.81      156.74      0.68 o
  13   3   3      334.40      344.53      1.06 o
  14   3   3       15.29       14.58      0.34 o
  15   3   3       25.54       24.61      0.40 o
  16   3   3        0.60        1.39      0.29 o
   1   4   3      364.05      396.59      0.89 o
   2   4   3      379.87      393.79      0.82 o
   3   4   3      569.14      578.29      0.93 o
   4   4   3       23.36       30.87      0.25 o
   5   4   3      439.90      469.42      0.76 o
   6   4   3      288.13      302.84      0.65 o
   7   4   3      184.55      157.11      0.51 o
   8   4   3      150.35      134.12      0.53 o
   9   4   3        4.02        6.22      0.25 o
  10   4   3      705.06      687.13      1.18 o
  11   4   3       23.59       21.73      0.32 o
  12   4   3       17.34       20.63      0.32 o
  13   4   3      109.03      121.49      0.59 o
  14   4   3        5.95        5.31      0.25 o
  15   4   3       68.31       70.50      0.51 o
   0   5   3      633.87      684.85      1.37 o
   1   5   3      684.41      717.62      1.06 o
   2   5   3     1719.85     1717.18      1.55 o
   3   5   3      898.59      894.54      1.16 o
   4   5   3       75.59       86.26      0.40 o
   5   5   3      295.01      275.66      0.68 o
   6   5   3      311.92      306.83      0.70 o
   7   5   3       56.06       60.90      0.38 o
   8   5   3        4.98        3.83      0.23 o
   9   5   3      253.76      245.77      0.78 o
  10   5   3      123.55      131.49      0.57 o
  11   5   3       99.55      101.78      0.51 o
  12   5   3        0.98        2.02      0.27 o
  13   5   3      114.50      118.50      0.61 o
  14   5   3      114.04      102.19      0.57 o
  15   5   3       22.51       23.56      0.49 o
   1   6   3      362.35      355.33      0.86 o
   2   6   3      173.57      178.67      0.65 o
   3   6   3      113.64      114.77      0.53 o
   4   6   3       10.63        8.95      0.23 o
   5   6   3       25.31       24.28      0.30 o
   6   6   3      953.57      955.28      1.40 o
   7   6   3      127.48      136.03      0.63 o
   8   6   3     1189.83     1226.79      1.65 o
   9   6   3      628.59      653.96      1.33 o
  10   6   3       88.18       93.52      0.51 o
  11   6   3      179.78      181.38      0.67 o
  12   6   3       61.97       71.99      0.48 o
  13   6   3      156.72      149.59      0.67 o
  14   6   3      259.57      264.62      1.37 o
   0   7   3      608.44      602.61      1.96 o
   1   7   3      160.46      173.04      0.74 o
   2   7   3      174.61      176.67      0.70 o
   3   7   3      814.71      825.22      1.56 o
   4   7   3      639.73      640.33      1.29 o
   5   7   3      318.91      322.48      0.93 o
   6   7   3     1555.70     1578.80      2.10 o
   7   7   3      325.32      322.47      0.93 o
   8   7   3      208.54      207.76      0.78 o
   9   7   3      102.08      106.13      0.61 o
  10   7   3      145.38      148.93      0.65 o
  11   7   3      117.13      118.17      0.59 o
  12   7   3      139.49      160.76      0.72 o
   1   8   3      137.02      123.80      0.70 o
   2   8   3      219.63      228.24      0.99 o
   3   8   3      160.19      166.34      0.84 o
   4   8   3      131.18      122.94      0.63 o
   5   8   3       20.84       18.78      0.36 o
   6   8   3      173.88      162.63      0.72 o
   7   8   3       75.26       73.62      0.49 o
   8   8   3      197.63      196.13      0.70 o
   9   8   3      103.17       99.09      0.55 o
  10   8   3      242.41      250.60      0.80 o
  11   8   3      208.97      228.92      1.20 o
   0   9   3      185.74      174.89      1.26 o
   1   9   3      172.71      163.08      0.82 o
   2   9   3      123.12      127.34      0.72 o
   3   9   3      145.62      135.15      0.72 o
   4   9   3       39.91       39.77      0.48 o
   5   9   3      107.18      114.68      0.70 o
   6   9   3       63.53       63.60      0.49 o
   7   9   3      116.29      113.46      0.61 o
   8   9   3       40.09       41.79      0.44 o
   1  10   3       81.50       86.52      0.51 o
   2  10   3        7.19        6.83      0.27 o
   3  10   3       17.50       13.89      0.34 o
   4  10   3       19.87       21.98      0.42 o
   5  10   3       88.61       83.50      1.31 o
   0   0   4    11552.05    11026.27     26.77 o
   2   0   4      240.73      285.37      0.89 o
   4   0   4       89.94       90.69      0.61 o
   6   0   4     6553.38     6673.60      8.67 o
   8   0   4     6658.03     6629.01      9.67 o
  10   0   4      588.61      591.48      1.54 o
  12   0   4      681.49      662.36      2.15 o
  14   0   4     1164.78     1256.26      2.75 o
  16   0   4      313.08      315.18      2.83 o
   1   1   4      469.41      475.43      0.74 o
   2   1   4      927.72      897.04      1.02 o
   3   1   4     1994.95     2043.17      1.88 o
   4   1   4     1914.54     1991.97      1.96 o
   5   1   4     1187.95     1184.77      1.72 o
   6   1   4     1070.13     1163.45      1.29 o
   7   1   4      593.47      569.70      0.78 o
   8   1   4      452.63      440.13      0.74 o
   9   1   4      442.69      460.83      0.86 o
  10   1   4      312.49      309.32      0.78 o
  11   1   4      187.05      182.96      0.74 o
  12   1   4      249.17      274.40      0.95 o
  13   1   4      682.83      710.55      1.61 o
  14   1   4       26.13       26.34      0.48 o
  15   1   4      298.69      314.56      1.20 o
  16   1   4      161.69      168.02      0.93 o
   0   2   4     1335.07     1314.99      2.12 o
   1   2   4      706.91      675.59      1.12 o
   2   2   4        6.17        5.58      0.17 o
   3   2   4      838.41      875.05      1.31 o
   4   2   4     2185.80     2132.29      2.34 o
   5   2   4     1101.65     1068.06      1.25 o
   6   2   4      214.42      225.84      0.57 o
   7   2   4      872.48      961.53      1.06 o
   8   2   4       20.47       20.65      0.21 o
   9   2   4      226.89      218.96      0.63 o
  10   2   4      112.36      115.38      0.53 o
  11   2   4       60.22       61.20      0.49 o
  12   2   4      105.15      111.04      0.67 o
  13   2   4      210.90      225.47      0.95 o
  14   2   4      527.26      562.20      1.44 o
  15   2   4       31.52       29.33      0.44 o
  16   2   4       49.21       44.42      0.51 o
   1   3   4       74.87       68.23      0.40 o
   2   3   4      937.01     1047.31      1.50 o
   3   3   4     1342.62     1439.67      1.48 o
   4   3   4      195.73      212.59      0.53 o
   5   3   4       58.95       50.56      0.29 o
   6   3   4      752.03      830.17      1.04 o
   7   3   4       10.47       13.59      0.21 o
   8   3   4       34.80       38.86      0.32 o
   9   3   4      183.18      183.78      0.59 o
  10   3   4      238.27      237.50      0.74 o
  11   3   4       58.41       55.19      0.46 o
  12   3   4      101.06      101.28      0.61 o
  13   3   4      312.27      328.97      1.01 o
  14   3   4       24.01       21.85      0.38 o
  15   3   4       39.63       41.85      0.46 o
  16   3   4        4.55        4.82      0.32 o
   0   4   4      944.29      918.15      1.92 o
   1   4   4      267.02      230.37      0.63 o
   2   4   4      725.79      774.23      1.14 o
   3   4   4       46.59       37.85      0.27 o
   4   4   4      263.87      264.07      0.59 o
   5   4   4      277.12      307.29      0.63 o
   6   4   4      781.20      774.83      1.06 o
   7   4   4       57.01       58.65      0.34 o
   8   4   4      113.99      135.24      0.57 o
   9   4   4      106.60      113.97      0.57 o
  10   4   4      141.56      148.76      0.61 o
  11   4   4       48.66       46.66      0.42 o
  12   4   4      110.59      121.92      0.65 o
  13   4   4       89.61       87.62      0.55 o
  14   4   4       23.06       27.35      0.36 o
  15   4   4       81.58       78.00      0.61 o
   1   5   4      251.03      257.42      0.63 o
   2   5   4      414.47      467.26      0.86 o
   3   5   4      896.13      922.41      1.27 o
   4   5   4      123.76      144.77      0.55 o
   5   5   4      724.03      737.34      1.06 o
   6   5   4      438.21      467.92      0.95 o
   7   5   4        3.17        2.89      0.21 o
   8   5   4      121.44      136.23      0.61 o
   9   5   4      374.73      375.41      1.01 o
  10   5   4       24.64       20.33      0.32 o
  11   5   4        6.49        6.60      0.29 o
  12   5   4      199.87      209.75      0.80 o
  13   5   4       26.17       27.06      0.36 o
  14   5   4       20.57       19.07      0.32 o
   0   6   4      121.21      107.42      0.74 o
   1   6   4        7.98        9.73      0.27 o
   2   6   4      142.34      147.67      0.63 o
   3   6   4      194.52      202.62      0.74 o
   4   6   4      238.32      236.26      0.78 o
   5   6   4      517.89      542.73      1.06 o
   6   6   4      346.68      335.20      0.91 o
   7   6   4      273.62      271.28      0.84 o
   8   6   4       74.56       75.35      0.49 o
   9   6   4       11.03       10.56      0.32 o
  10   6   4       37.86       35.89      0.38 o
  11   6   4       69.51       66.41      0.46 o
  12   6   4       97.61      108.69      0.59 o
  13   6   4       90.61      100.94      0.57 o
   1   7   4      176.69      194.03      0.80 o
   2   7   4      824.07      840.60      1.77 o
   3   7   4      457.77      457.45      1.29 o
   4   7   4      278.78      285.76      0.93 o
   5   7   4       67.72       75.43      0.53 o
   6   7   4      498.64      516.80      1.22 o
   7   7   4       32.26       31.21      0.38 o
   8   7   4       88.50       93.45      0.57 o
   9   7   4       46.08       44.42      0.46 o
  10   7   4       51.75       48.87      0.42 o
  11   7   4       66.79       62.11      0.46 o
  12   7   4       39.25       40.12      0.46 o
   0   8   4       69.21       71.66      0.93 o
   1   8   4       82.72       88.03      0.72 o
   2   8   4      392.03      395.02      1.41 o
   3   8   4       39.63       37.55      0.49 o
   4   8   4      251.25      247.52      0.93 o
   5   8   4       51.14       47.90      0.51 o
   6   8   4       12.12       11.84      0.32 o
   7   8   4      143.86      146.83      0.70 o
   8   8   4      150.72      145.39      0.76 o
   9   8   4      145.96      153.66      0.70 o
  10   8   4       63.37       72.98      0.48 o
   1   9   4       50.68       50.51      0.53 o
   2   9   4       89.60       88.99      0.63 o
   3   9   4       53.55       53.67      0.49 o
   4   9   4      139.33      133.92      0.74 o
   5   9   4       96.05       85.40      0.67 o
   6   9   4       54.22       52.37      0.49 o
   7   9   4      201.21      206.52      0.89 o
   8   9   4       66.29       69.13      0.72 o
   0  10   4      123.48      129.68      0.86 o
   1  10   4       60.66       59.96      0.46 o
   2  10   4       48.62       52.52      0.48 o
   3  10   4        0.15        0.91      0.25 o
   4  10   4       19.31       21.54      0.76 o
   2   0   5     1435.66     1374.63      2.17 o
   4   0   5     8887.12     9594.08     12.70 o
   6   0   5     7507.03     7686.64     13.27 o
   8   0   5     1528.86     1538.15      2.20 o
  10   0   5      428.82      453.24      1.41 o
  12   0   5      919.13      961.06      2.41 o
  14   0   5      750.15      756.60      2.66 o
  16   0   5       18.84       21.22      0.67 o
   0   1   5     1136.92     1135.30      2.12 o
   1   1   5     1375.24     1297.37      1.46 o
   2   1   5     1786.37     1817.69      1.76 o
   3   1   5       36.57       35.80      0.30 o
   4   1   5      293.52      333.65      0.97 o
   5   1   5      241.19      230.08      0.53 o
   6   1   5     1325.00     1262.03      1.23 o
   7   1   5     1365.39     1348.57      1.35 o
   8   1   5      513.42      522.92      0.91 o
   9   1   5       53.56       58.48      0.34 o
  10   1   5      120.90      120.93      0.51 o
  11   1   5      438.05      441.27      1.12 o
  12   1   5      268.57      291.59      1.05 o
  13   1   5      190.63      194.12      0.86 o
  14   1   5       31.44       32.98      0.48 o
  15   1   5       48.14       48.34      0.48 o
  16   1   5       28.40       26.07      0.48 o
   1   2   5     2412.69     2418.54      2.35 o
   2   2   5      972.17      956.01      1.31 o
   3   2   5     3364.19     3680.95      2.85 o
   4   2   5      453.47      502.02      0.86 o
   5   2   5      452.08      525.97      0.86 o
   6   2   5       99.46      109.35      0.40 o
   7   2   5       44.57       41.07      0.29 o
   8   2   5      369.62      354.31      0.82 o
   9   2   5      110.72      117.07      0.59 o
  10   2   5      848.66      848.13      1.58 o
  11   2   5      330.38      338.00      1.01 o
  12   2   5      627.45      651.57      1.58 o
  13   2   5        9.29       11.12      0.38 o
  14   2   5      340.79      350.53      1.18 o
  15   2   5       58.64       55.89      0.51 o
  16   2   5       13.79       14.39      0.36 o
   0   3   5      629.51      667.48      1.94 o
   1   3   5      851.05      860.10      1.40 o
   2   3   5     1888.31     1940.36      1.74 o
   3   3   5     3505.13     3717.97      2.33 o
   4   3   5       18.42       18.25      0.21 o
   5   3   5      295.97      314.95      0.67 o
   6   3   5      125.38      103.56      0.42 o
   7   3   5       12.83       14.12      0.23 o
   8   3   5      234.64      234.31      0.70 o
   9   3   5      106.90       97.93      0.49 o
  10   3   5       37.79       34.71      0.40 o
  11   3   5       25.35       24.84      0.42 o
  12   3   5       13.12       12.33      0.36 o
  13   3   5        4.80        4.82      0.32 o
  14   3   5      119.96      114.25      0.63 o
  15   3   5      158.56      147.69      0.74 o
   1   4   5       21.82       23.50      0.25 o
   2   4   5      188.95      184.83      0.63 o
   3   4   5      572.29      586.61      1.03 o
   4   4   5       48.51       51.84      0.32 o
   5   4   5      195.12      203.27      0.59 o
   6   4   5     1183.43     1191.19      1.40 o
   7   4   5      629.28      644.95      1.08 o
   8   4   5      266.59      262.85      0.74 o
   9   4   5      108.99      110.03      0.53 o
  10   4   5      143.96      145.08      0.65 o
  11   4   5      336.32      310.69      0.99 o
  12   4   5       72.84       76.21      0.57 o
  13   4   5       69.08       60.44      0.49 o
  14   4   5       15.21       13.95      0.30 o
  15   4   5       24.02       19.98      0.40 o
   0   5   5       97.67       97.88      0.70 o
   1   5   5       43.97       37.21      0.34 o
   2   5   5      934.49      921.03      1.52 o
   3   5   5      123.08      118.91      0.55 o
   4   5   5      513.22      525.69      1.01 o
   5   5   5      267.24      276.50      0.70 o
   6   5   5      274.84      286.17      0.76 o
   7   5   5      723.14      732.09      1.29 o
   8   5   5        5.09        4.15      0.29 o
   9   5   5       70.02       78.59      0.51 o
  10   5   5      198.25      214.33      0.76 o
  11   5   5      102.60       89.85      0.55 o
  12   5   5       41.15       41.51      0.42 o
  13   5   5       11.38        9.67      0.29 o
  14   5   5        6.08        5.02      0.29 o
   1   6   5       79.64       77.90      0.53 o
   2   6   5      250.47      255.86      0.95 o
   3   6   5       92.54      100.94      0.61 o
   4   6   5      670.66      682.74      1.35 o
   5   6   5      239.67      234.72      0.80 o
   6   6   5      190.49      190.26      0.74 o
   7   6   5      943.82      981.65      1.56 o
   8   6   5        2.25        1.60      0.27 o
   9   6   5      135.41      131.12      0.65 o
  10   6   5      130.02      131.83      0.61 o
  11   6   5       93.82       97.40      0.55 o
  12   6   5      102.53      102.94      0.55 o
  13   6   5       20.45       19.32      0.36 o
   0   7   5     1758.95     1796.17      3.75 o
   1   7   5      819.58      863.66      1.78 o
   2   7   5     1392.50     1380.08      2.29 o
   3   7   5      692.66      693.98      1.65 o
   4   7   5      679.51      701.24      1.54 o
   5   7   5       60.19       56.04      0.51 o
   6   7   5       54.22       59.03      0.51 o
   7   7   5      303.60      325.57      1.14 o
   8   7   5       53.58       65.54      0.55 o
   9   7   5       23.50       22.51      0.38 o
  10   7   5       19.38       23.11      0.34 o
  11   7   5       33.68       39.51      0.40 o
   1   8   5       39.44       37.55      0.53 o
   2   8   5       99.20       98.60      0.80 o
   3   8   5       45.32       40.40      0.48 o
   4   8   5       16.52       15.45      0.38 o
   5   8   5       13.49       14.48      0.44 o
   6   8   5        0.84        1.37      0.32 o
   7   8   5        6.60        7.10      0.34 o
   8   8   5       34.89       34.45      0.44 o
   9   8   5       11.92       11.36      0.30 o
  10   8   5      237.54      242.50      2.15 o
   0   9   5      320.22      324.07      2.02 o
   1   9   5      135.10      133.50      0.74 o
   2   9   5       11.75       12.28      0.34 o
   3   9   5      454.12      465.27      1.37 o
   4   9   5       62.72       60.63      0.57 o
   5   9   5      140.10      144.31      0.72 o
   6   9   5       29.49       28.05      0.40 o
   7   9   5       89.99       96.02      0.80 o
   1  10   5        6.75        7.78      0.29 o
   2  10   5        3.79        4.47      0.55 o
   0   0   6       98.69       97.79      0.84 o
   2   0   6      230.95      235.20      1.10 o
   4   0   6       95.86       81.91      0.44 o
   6   0   6      727.76      749.48      1.31 o
   8   0   6     1277.14     1212.69      1.88 o
  10   0   6      550.86      539.34      1.41 o
  12   0   6     1321.83     1379.96      2.43 o
  14   0   6      419.81      458.05      2.11 o
  16   0   6      105.93      108.78      1.33 o
   1   1   6        4.40        4.93      0.19 o
   2   1   6      581.55      635.29      1.27 o
   3   1   6      244.97      246.73      0.61 o
   4   1   6       70.23       71.99      0.32 o
   5   1   6     4497.05     4638.01      2.21 o
   6   1   6     2248.75     2253.02      1.66 o
   7   1   6     1469.11     1437.88      1.46 o
   8   1   6      125.00      129.85      0.48 o
   9   1   6     1004.12      984.14      1.39 o
  10   1   6       53.00       53.49      0.42 o
  11   1   6      846.37      853.14      1.52 o
  12   1   6      525.94      536.94      1.31 o
  13   1   6      172.50      181.31      0.80 o
  14   1   6      395.21      407.88      1.24 o
  15   1   6      322.10      347.00      1.25 o
  16   1   6       36.37       36.12      0.67 o
   0   2   6       20.60       21.11      0.36 o
   1   2   6       78.52       79.59      0.44 o
   2   2   6      421.37      462.24      0.95 o
   3   2   6      603.26      701.10      1.04 o
   4   2   6      134.90      140.88      0.42 o
   5   2   6      491.00      529.04      0.82 o
   6   2   6      200.30      198.40      0.57 o
   7   2   6      130.17      133.31      0.51 o
   8   2   6       42.92       41.41      0.38 o
   9   2   6       58.20       60.29      0.46 o
  10   2   6      313.51      298.89      0.89 o
  11   2   6      184.21      192.41      0.80 o
  12   2   6      189.04      182.46      0.88 o
  13   2   6      115.29      118.92      0.72 o
  14   2   6        8.19        7.56      0.30 o
  15   2   6       52.63       53.51      0.48 o
   1   3   6      809.27      830.25      1.21 o
   2   3   6      904.54      980.96      1.21 o
   3   3   6      220.86      210.53      0.61 o
   4   3   6      199.67      220.34      0.57 o
   5   3   6       61.26       72.14      0.38 o
   6   3   6       80.60       80.00      0.42 o
   7   3   6      130.36      137.06      0.57 o
   8   3   6       41.86       40.65      0.36 o
   9   3   6      185.35      182.20      0.72 o
  10   3   6       58.16       59.79      0.51 o
  11   3   6      179.70      172.21      0.76 o
  12   3   6       39.13       41.47      0.46 o
  13   3   6      251.79      267.86      0.95 o
  14   3   6       46.56       42.23      0.42 o
  15   3   6       66.86       62.15      0.49 o
   0   4   6      267.13      246.37      0.99 o
   1   4   6      342.27      359.40      0.91 o
   2   4   6      315.62      335.52      0.91 o
   3   4   6       98.35      112.57      0.49 o
   4   4   6       59.31       59.22      0.38 o
   5   4   6      178.73      178.32      0.63 o
   6   4   6      374.32      393.53      1.01 o
   7   4   6      155.55      173.16      0.67 o
   8   4   6      127.94      114.69      0.55 o
   9   4   6       81.48       73.70      0.48 o
  10   4   6       15.95       16.18      0.32 o
  11   4   6      110.67      108.97      0.70 o
  12   4   6       12.51       11.50      0.30 o
  13   4   6       21.08       19.53      0.32 o
  14   4   6       31.64       32.68      0.38 o
   1   5   6       24.20       25.50      0.34 o
   2   5   6        4.29        3.46      0.25 o
   3   5   6     1010.95     1004.70      1.61 o
   4   5   6      187.90      191.88      0.70 o
   5   5   6      235.48      227.86      0.78 o
   6   5   6       87.99       99.31      0.57 o
   7   5   6       15.87       14.54      0.30 o
   8   5   6      165.52      168.45      0.74 o
   9   5   6       42.48       42.36      0.44 o
  10   5   6      158.46      172.66      0.78 o
  11   5   6      135.44      136.26      0.65 o
  12   5   6       21.33       18.42      0.34 o
  13   5   6       52.27       55.34      0.48 o
   0   6   6      186.48      185.62      0.99 o
   1   6   6     1056.01     1069.78      1.67 o
   2   6   6      269.10      294.28      1.01 o
   3   6   6      770.80      822.49      1.65 o
   4   6   6      446.51      462.45      1.18 o
   5   6   6       48.17       48.79      0.48 o
   6   6   6      666.27      684.75      1.54 o
   7   6   6      283.12      284.44      1.06 o
   8   6   6       32.81       32.56      0.44 o
   9   6   6        1.95        4.04      0.29 o
  10   6   6       14.01       12.81      0.32 o
  11   6   6       28.65       28.17      0.36 o
  12   6   6       17.50       22.19      0.34 o
   1   7   6      717.60      757.08      1.58 o
   2   7   6      111.49      112.16      0.70 o
   3   7   6        3.28        3.94      0.34 o
   4   7   6      561.88      583.67      1.44 o
   5   7   6      316.25      334.15      1.14 o
   6   7   6        0.29        1.43      0.32 o
   7   7   6        9.54        8.39      0.36 o
   8   7   6       88.79       84.88      0.65 o
   9   7   6       10.92       10.20      0.34 o
  10   7   6       49.63       52.58      0.53 o
  11   7   6        9.67       10.89      0.36 o
   0   8   6      114.78      116.21      1.12 o
   1   8   6       94.22       98.24      0.78 o
   2   8   6      186.82      201.96      0.99 o
   3   8   6      295.75      305.14      1.05 o
   4   8   6       36.46       34.28      0.44 o
   5   8   6       80.12       81.35      0.63 o
   6   8   6       98.47       91.45      0.63 o
   7   8   6       53.46       50.35      0.53 o
   8   8   6       32.98       28.74      0.44 o
   9   8   6       52.19       48.53      0.49 o
   1   9   6       79.42       78.02      0.55 o
   2   9   6       15.67       16.06      0.32 o
   3   9   6        8.41        9.12      0.29 o
   4   9   6      159.03      162.24      0.95 o
   5   9   6       24.57       24.78      0.42 o
   6   9   6       50.63       51.67      0.72 o
   2   0   7      148.19      160.60      0.61 o
   4   0   7       89.83       73.58      0.44 o
   6   0   7      458.95      454.22      1.06 o
   8   0   7     3763.01     3817.72      3.54 o
  10   0   7     6761.78     6969.24      5.14 o
  12   0   7       79.83       93.20      0.88 o
  14   0   7       21.02       21.14      0.55 o
   0   1   7      206.99      217.89      0.86 o
   1   1   7      183.45      191.35      0.53 o
   2   1   7      179.02      168.74      0.46 o
   3   1   7       67.34       74.25      0.32 o
   4   1   7      160.32      170.58      0.44 o
   5   1   7      392.46      371.99      0.68 o
   6   1   7      431.45      434.64      0.76 o
   7   1   7       29.27       29.54      0.29 o
   8   1   7      488.70      502.80      0.95 o
   9   1   7      158.76      165.68      0.63 o
  10   1   7      348.55      320.76      0.89 o
  11   1   7      655.67      648.49      1.29 o
  12   1   7      136.93      133.02      0.68 o
  13   1   7       23.26       25.64      0.42 o
  14   1   7       71.77       66.45      0.59 o
  15   1   7        2.38        2.95      0.30 o
   1   2   7     2128.02     2215.23      1.72 o
   2   2   7      727.60      724.81      1.01 o
   3   2   7     1328.94     1324.30      1.50 o
   4   2   7      205.06      209.40      0.59 o
   5   2   7       36.69       40.38      0.30 o
   6   2   7      408.00      379.78      0.89 o
   7   2   7      311.84      299.28      0.76 o
   8   2   7      592.77      579.28      1.08 o
   9   2   7      143.15      143.54      0.61 o
  10   2   7      179.73      169.13      0.70 o
  11   2   7       36.61       41.01      0.44 o
  12   2   7       97.49      107.51      0.65 o
  13   2   7       12.14       10.62      0.34 o
  14   2   7       22.22       23.56      0.34 o
  15   2   7       30.63       31.17      0.46 o
   0   3   7      264.36      271.65      0.93 o
   1   3   7     1394.06     1513.68      1.61 o
   2   3   7      435.90      476.50      0.97 o
   3   3   7      221.88      232.33      0.70 o
   4   3   7      181.22      218.42      0.70 o
   5   3   7        7.40        7.18      0.21 o
   6   3   7      493.72      460.93      1.03 o
   7   3   7      356.97      357.57      1.01 o
   8   3   7       47.67       45.41      0.46 o
   9   3   7        6.36        8.56      0.32 o
  10   3   7       12.35       15.11      0.36 o
  11   3   7      144.93      134.75      0.68 o
  12   3   7        9.23       10.66      0.32 o
  13   3   7        3.07        2.85      0.29 o
  14   3   7       67.94       65.65      0.46 o
  15   3   7       85.75       89.83      1.79 o
   1   4   7      125.27      124.51      0.57 o
   2   4   7      197.40      195.91      0.70 o
   3   4   7      165.35      185.75      0.74 o
   4   4   7       85.07       83.69      0.51 o
   5   4   7       58.97       60.95      0.48 o
   6   4   7       32.97       31.08      0.36 o
   7   4   7      155.68      160.70      0.68 o
   8   4   7      225.46      211.08      0.78 o
   9   4   7       19.57       22.90      0.36 o
  10   4   7      117.80      121.01      0.65 o
  11   4   7      160.59      167.77      0.74 o
  12   4   7       60.40       52.52      0.46 o
  13   4   7       56.25       53.38      0.46 o
  14   4   7       28.76       27.31      0.51 o
   0   5   7       35.75       36.14      0.51 o
   1   5   7      163.37      179.47      0.72 o
   2   5   7      316.96      320.04      0.95 o
   3   5   7      499.90      491.45      1.20 o
   4   5   7       36.57       38.90      0.42 o
   5   5   7      257.55      266.46      0.87 o
   6   5   7       79.16       78.46      0.57 o
   7   5   7       58.96       68.53      0.51 o
   8   5   7      392.02      383.08      1.08 o
   9   5   7      410.01      386.76      1.20 o
  10   5   7       36.98       41.13      0.55 o
  11   5   7      192.61      182.73      0.88 o
  12   5   7       29.88       26.76      0.34 o
  13   5   7        5.75        6.07      0.30 o
   1   6   7       26.86       27.81      0.36 o
   2   6   7      630.73      651.99      1.35 o
   3   6   7      518.92      533.07      1.31 o
   4   6   7      173.68      180.74      0.72 o
   5   6   7      412.65      426.07      1.22 o
   6   6   7       86.60       91.66      0.69 o
   7   6   7       73.79       70.48      0.59 o
   8   6   7       79.86       76.02      0.63 o
   9   6   7        8.98        9.90      0.34 o
  10   6   7       20.57       16.16      0.36 o
  11   6   7        9.45        8.87      0.29 o
  12   6   7       36.21       32.05      0.44 o
   0   7   7     2248.54     2408.38      4.01 o
   1   7   7      721.51      747.45      1.61 o
   2   7   7     1155.98     1198.58      2.20 o
   3   7   7      582.56      618.85      1.54 o
   4   7   7      190.51      197.98      0.87 o
   5   7   7      232.66      241.60      1.03 o
   6   7   7       42.50       48.99      0.55 o
   7   7   7       39.89       45.58      0.51 o
   8   7   7       96.61       94.51      0.67 o
   9   7   7       24.64       29.02      0.44 o
  10   7   7       45.28       48.76      0.53 o
   1   8   7       63.54       66.07      0.59 o
   2   8   7       92.51       96.66      0.67 o
   3   8   7        4.28        4.13      0.30 o
   4   8   7       61.21       57.55      0.53 o
   5   8   7       76.55       77.09      0.69 o
   6   8   7       86.55       89.64      0.80 o
   7   8   7        2.55        2.46      0.32 o
   8   8   7       33.49       36.83      0.53 o
   0   9   7       27.23       27.65      0.53 o
   1   9   7       61.70       64.45      0.57 o
   2   9   7        6.97        7.42      0.30 o
   3   9   7      128.04      133.54      0.74 o
   4   9   7       26.68       24.38      0.48 o
   5   9   7      159.01      177.68      1.07 o
   0   0   8       98.30      111.25      0.76 o
   2   0   8      993.96      959.23      1.61 o
   4   0   8      370.70      325.21      0.97 o
   6   0   8     2315.70     2222.77      2.57 o
   8   0   8      981.46      992.53      2.01 o
  10   0   8      400.62      422.30      1.43 o
  12   0   8       73.99       78.27      0.80 o
  14   0   8      251.68      220.24      1.35 o
   1   1   8      974.12      982.78      1.18 o
   2   1   8       95.75       91.07      0.38 o
   3   1   8       32.52       28.32      0.25 o
   4   1   8      323.56      334.37      0.68 o
   5   1   8      662.98      622.93      0.95 o
   6   1   8       10.34       10.47      0.23 o
   7   1   8      584.36      615.30      1.06 o
   8   1   8      275.41      273.45      0.74 o
   9   1   8     1826.81     1808.17      2.04 o
  10   1   8     1690.09     1742.75      2.04 o
  11   1   8      256.71      269.78      0.84 o
  12   1   8      100.56      103.85      0.63 o
  13   1   8        0.12        0.10      0.30 <
  14   1   8       63.03       58.71      0.55 o
  15   1   8      165.69      164.53      1.86 o
   0   2   8     1595.33     1500.32      2.18 o
   1   2   8     1296.31     1390.01      1.46 o
   2   2   8       84.53       92.78      0.42 o
   3   2   8      376.27      400.78      0.82 o
   4   2   8      105.59       95.94      0.46 o
   5   2   8       84.67       86.64      0.44 o
   6   2   8      149.51      143.77      0.59 o
   7   2   8      159.30      154.48      0.61 o
   8   2   8      132.56      132.21      0.61 o
   9   2   8      225.77      234.06      0.84 o
  10   2   8       31.89       31.99      0.42 o
  11   2   8       14.15       13.57      0.34 o
  12   2   8      385.44      371.80      1.08 o
  13   2   8        6.23        6.22      0.32 o
  14   2   8       83.08       98.05      0.63 o
   1   3   8       99.03      125.79      0.53 o
   2   3   8      366.82      400.23      0.91 o
   3   3   8      365.87      371.20      0.93 o
   4   3   8       22.15       24.28      0.34 o
   5   3   8      102.91      101.09      0.57 o
   6   3   8      103.35      103.97      0.55 o
   7   3   8       23.59       24.53      0.42 o
   8   3   8       39.52       32.96      0.46 o
   9   3   8      222.45      226.74      0.86 o
  10   3   8       70.61       65.52      0.51 o
  11   3   8      253.18      254.92      0.86 o
  12   3   8       30.55       28.22      0.40 o
  13   3   8       72.54       79.64      0.57 o
  14   3   8        5.72        6.15      0.32 o
   0   4   8      473.28      460.54      1.60 o
   1   4   8      144.39      160.53      0.72 o
   2   4   8       34.75       43.05      0.48 o
   3   4   8      351.72      345.94      1.05 o
   4   4   8        8.20       10.22      0.29 o
   5   4   8        0.59        0.42      0.29 <
   6   4   8      131.96      131.98      0.74 o
   7   4   8        4.88        5.31      0.36 o
   8   4   8       35.06       34.56      0.48 o
   9   4   8      141.17      119.30      0.70 o
  10   4   8       38.23       34.47      0.40 o
  11   4   8      217.31      200.88      0.84 o
  12   4   8       16.73       15.64      0.32 o
  13   4   8       38.57       40.90      0.46 o
   1   5   8      106.94      110.13      0.67 o
   2   5   8      116.32      123.79      0.74 o
   3   5   8       48.25       50.13      0.49 o
   4   5   8      245.09      266.93      0.99 o
   5   5   8      147.84      149.34      0.76 o
   6   5   8       17.15       17.13      0.42 o
   7   5   8      264.77      248.97      1.01 o
   8   5   8      147.86      150.67      0.84 o
   9   5   8      146.64      134.52      0.76 o
  10   5   8      203.57      199.74      0.91 o
  11   5   8       12.94       15.55      0.34 o
  12   5   8       57.07       58.38      0.48 o
   0   6   8      739.65      797.15      2.07 o
   1   6   8      603.09      648.79      1.41 o
   2   6   8      928.46     1013.59      1.75 o
   3   6   8      371.41      385.96      1.22 o
   4   6   8       49.23       49.94      0.51 o
   5   6   8      137.91      151.50      0.82 o
   6   6   8       36.48       33.46      0.49 o
   7   6   8      148.55      131.76      0.78 o
   8   6   8      130.71      134.61      0.78 o
   9   6   8       34.57       32.33      0.49 o
  10   6   8       18.60       18.12      0.34 o
  11   6   8       10.54        9.54      0.30 o
   1   7   8      206.75      216.21      0.89 o
   2   7   8      953.78      997.95      1.97 o
   3   7   8      136.20      143.24      0.82 o
   4   7   8      214.67      213.64      1.12 o
   5   7   8      221.84      245.25      1.07 o
   6   7   8       28.74       26.66      0.48 o
   7   7   8       20.71       23.35      0.42 o
   8   7   8       12.74       14.22      0.36 o
   9   7   8        9.72        8.07      0.36 o
   0   8   8      126.65      128.71      1.10 o
   1   8   8        5.20        4.74      0.32 o
   2   8   8      112.42      108.34      0.72 o
   3   8   8       15.47       16.63      0.40 o
   4   8   8        1.53        1.16      0.30 o
   5   8   8       23.40       23.89      0.44 o
   6   8   8       17.97       19.03      0.44 o
   7   8   8       63.76       68.35      0.82 o
   1   9   8       63.96       66.30      0.65 o
   2   9   8       22.68       20.97      0.51 o
   3   9   8       44.07       52.30      1.07 o
   2   0   9       53.92       53.36      0.48 o
   4   0   9      644.83      722.89      1.54 o
   6   0   9     1469.78     1470.60      2.25 o
   8   0   9       81.91       81.96      0.76 o
  10   0   9      717.12      747.77      1.94 o
  12   0   9      959.65      897.31      2.66 o
  14   0   9      862.72      848.91      4.42 o
   0   1   9      413.43      457.75      1.24 o
   1   1   9      151.80      144.04      0.49 o
   2   1   9       58.52       61.33      0.36 o
   3   1   9       26.48       24.34      0.29 o
   4   1   9       89.23       88.54      0.46 o
   5   1   9       25.42       24.65      0.29 o
   6   1   9      417.88      392.57      0.91 o
   7   1   9      550.31      562.88      1.12 o
   8   1   9      231.29      240.54      0.82 o
   9   1   9     1482.94     1535.71      1.99 o
  10   1   9       79.15       79.33      0.51 o
  11   1   9       54.70       56.96      0.49 o
  12   1   9        4.52        3.50      0.29 o
  13   1   9       73.63       69.89      0.59 o
  14   1   9      154.91      133.34      0.82 o
   1   2   9       40.89       41.32      0.32 o
   2   2   9      218.45      205.27      0.65 o
   3   2   9      344.61      362.97      0.80 o
   4   2   9      293.92      301.18      0.80 o
   5   2   9      656.16      676.36      1.20 o
   6   2   9      280.98      272.99      0.82 o
   7   2   9       50.25       54.66      0.46 o
   8   2   9      154.00      161.86      0.72 o
   9   2   9      100.44      108.21      0.65 o
  10   2   9       32.70       33.78      0.46 o
  11   2   9       18.10       19.22      0.38 o
  12   2   9       43.31       40.36      0.46 o
  13   2   9       14.76       18.14      0.42 o
  14   2   9       34.85       32.79      0.82 o
   0   3   9      494.27      542.69      1.50 o
   1   3   9       40.97       42.08      0.36 o
   2   3   9      316.29      335.92      0.91 o
   3   3   9      551.80      579.20      1.35 o
   4   3   9       77.03       81.58      0.51 o
   5   3   9      363.83      384.74      1.03 o
   6   3   9      188.27      200.38      0.78 o
   7   3   9      150.35      146.91      0.80 o
   8   3   9       24.12       22.84      0.40 o
   9   3   9      133.52      129.75      0.70 o
  10   3   9        6.96        6.53      0.32 o
  11   3   9       69.10       62.78      0.49 o
  12   3   9        5.67        4.66      0.29 o
  13   3   9        4.49        3.27      0.27 o
   1   4   9      139.99      160.72      0.82 o
   2   4   9      332.20      315.21      1.12 o
   3   4   9       83.73       88.22      0.61 o
   4   4   9       33.02       31.73      0.42 o
   5   4   9       83.60       85.93      0.63 o
   6   4   9       69.76       64.85      0.55 o
   7   4   9      342.51      324.47      1.16 o
   8   4   9       46.02       44.00      0.49 o
   9   4   9       25.92       22.40      0.40 o
  10   4   9       22.87       20.08      0.36 o
  11   4   9        3.32        3.37      0.27 o
  12   4   9       10.35       13.09      0.32 o
   0   5   9       32.44       41.75      0.72 o
   1   5   9      439.34      460.18      1.43 o
   2   5   9       78.33       74.97      0.63 o
   3   5   9       16.15       15.66      0.36 o
   4   5   9       36.52       34.79      0.46 o
   5   5   9       49.27       53.59      0.53 o
   6   5   9       80.96       68.65      0.55 o
   7   5   9       34.34       34.28      0.49 o
   8   5   9        5.54        5.79      0.32 o
   9   5   9       62.27       62.04      0.55 o
  10   5   9       28.61       29.06      0.42 o
  11   5   9       13.79       14.46      0.34 o
   1   6   9     1137.94     1224.39      1.99 o
   2   6   9      163.08      177.74      0.84 o
   3   6   9      376.01      391.42      1.25 o
   4   6   9       40.45       49.48      0.53 o
   5   6   9       42.90       38.69      0.46 o
   6   6   9       33.34       30.66      0.46 o
   7   6   9       48.30       49.63      0.51 o
   8   6   9      104.95      107.41      0.67 o
   9   6   9       10.05       10.14      0.34 o
  10   6   9        4.08        4.38      0.29 o
   0   7   9       17.96       16.92      0.67 o
   1   7   9      167.94      180.47      0.89 o
   2   7   9      342.71      358.41      1.20 o
   3   7   9      528.14      539.73      1.50 o
   4   7   9      274.76      284.04      1.10 o
   5   7   9      155.95      163.11      0.82 o
   6   7   9      395.42      384.62      1.20 o
   7   7   9      139.08      139.57      0.72 o
   8   7   9      143.75      146.59      0.91 o
   1   8   9      200.62      209.32      1.10 o
   2   8   9       39.52       38.42      0.51 o
   3   8   9       64.58       66.15      0.57 o
   4   8   9       54.31       55.82      0.51 o
   5   8   9        0.58        1.20      0.30 o
   0   0  10     1567.36     1497.88      3.24 o
   2   0  10      504.47      503.35      1.39 o
   4   0  10       26.02       29.52      0.48 o
   6   0  10     1824.92     1890.24      2.82 o
   8   0  10      393.70      405.62      1.54 o
  10   0  10      117.76      109.69      0.93 o
  12   0  10      954.31      882.72      3.28 o
   1   1  10      324.31      322.55      0.76 o
   2   1  10       62.54       58.55      0.42 o
   3   1  10      161.84      164.33      0.65 o
   4   1  10      256.87      267.49      0.84 o
   5   1  10      579.01      594.64      1.18 o
   6   1  10      492.72      505.98      1.14 o
   7   1  10      270.01      293.41      0.89 o
   8   1  10      309.37      339.69      0.99 o
   9   1  10       64.48       64.97      0.55 o
  10   1  10       21.16       20.04      0.36 o
  11   1  10      454.18      449.53      1.24 o
  12   1  10      347.89      319.99      1.10 o
  13   1  10      318.19      304.92      1.41 o
   0   2  10      736.12      725.04      1.75 o
   1   2  10      674.36      699.35      1.23 o
   2   2  10       12.38       13.15      0.29 o
   3   2  10     1266.94     1342.07      1.78 o
   4   2  10      349.42      340.99      0.95 o
   5   2  10      161.37      159.72      0.72 o
   6   2  10       58.38       58.59      0.49 o
   7   2  10      105.46      109.86      0.63 o
   8   2  10      203.35      192.87      0.80 o
   9   2  10       27.46       28.21      0.42 o
  10   2  10      116.03      128.07      0.72 o
  11   2  10       37.94       41.11      0.46 o
  12   2  10       30.85       29.99      0.42 o
  13   2  10       69.94       67.69      0.82 o
   1   3  10      181.76      188.67      0.78 o
   2   3  10      103.22      109.94      0.65 o
   3   3  10      117.93      130.39      0.78 o
   4   3  10       79.26       90.29      0.59 o
   5   3  10      134.26      132.51      0.70 o
   6   3  10      160.92      166.13      0.76 o
   7   3  10      106.33      105.56      0.65 o
   8   3  10      129.74      123.72      0.72 o
   9   3  10        6.37        6.40      0.32 o
  10   3  10        5.42        4.85      0.29 o
  11   3  10        0.27        0.51      0.25 <
  12   3  10       30.57       27.27      0.44 o
   0   4  10      267.85      241.22      1.39 o
   1   4  10       31.52       33.32      0.46 o
   2   4  10        8.24        8.47      0.38 o
   3   4  10       23.39       22.95      0.40 o
   4   4  10      121.04      114.96      0.68 o
   5   4  10       35.35       30.94      0.46 o
   6   4  10       19.36       18.21      0.42 o
   7   4  10      259.18      243.84      1.08 o
   8   4  10        3.30        4.19      0.32 o
   9   4  10      135.50      129.62      0.70 o
  10   4  10       73.82       67.52      0.51 o
  11   4  10       29.53       28.89      0.40 o
   1   5  10       11.39       11.88      0.38 o
   2   5  10       34.59       38.50      0.48 o
   3   5  10      232.16      225.85      1.07 o
   4   5  10       55.45       54.48      0.51 o
   5   5  10      250.82      226.11      0.97 o
   6   5  10      158.47      135.77      0.76 o
   7   5  10       14.50       12.09      0.38 o
   8   5  10       32.07       29.42      0.42 o
   9   5  10       41.47       37.83      0.46 o
  10   5  10       79.69       78.87      0.61 o
   0   6  10     1054.75     1092.05      2.69 o
   1   6  10      253.96      251.00      0.93 o
   2   6  10      155.25      167.60      0.80 o
   3   6  10      356.42      360.66      1.12 o
   4   6  10      257.60      264.35      1.03 o
   5   6  10       30.29       36.05      0.46 o
   6   6  10      137.24      137.17      0.70 o
   7   6  10      113.63      114.88      0.68 o
   8   6  10       39.40       37.70      0.40 o
   9   6  10       63.49       72.83      0.65 o
   1   7  10       16.75       17.36      0.40 o
   2   7  10      391.13      392.13      1.22 o
   3   7  10       69.09       75.79      0.55 o
   4   7  10      433.72      426.13      1.18 o
   5   7  10       13.92       14.75      0.29 o
   6   7  10        5.84        7.02      0.32 o
   7   7  10      171.45      185.00      1.41 o
   0   8  10       50.18       48.15      1.05 o
   1   8  10       98.37      111.24      1.07 o
   2   8  10       63.02       61.69      0.82 o
   3   8  10       81.83       81.50      1.31 o
   2   0  11      138.62      127.62      0.84 o
   4   0  11      600.35      610.78      1.90 o
   6   0  11      867.98      916.47      2.26 o
   8   0  11      185.14      183.75      1.20 o
  10   0  11      118.02      129.89      0.95 o
  12   0  11       64.39       65.40      0.86 o
   0   1  11       83.59       85.48      0.69 o
   1   1  11       29.09       29.48      0.32 o
   2   1  11      450.97      460.64      1.06 o
   3   1  11      300.24      312.94      0.91 o
   4   1  11        6.42        7.04      0.32 o
   5   1  11     1024.86     1068.56      1.80 o
   6   1  11      253.04      265.89      0.95 o
   7   1  11       49.47       50.87      0.48 o
   8   1  11      320.33      326.62      1.05 o
   9   1  11       59.92       55.61      0.49 o
  10   1  11       36.93       36.69      0.46 o
  11   1  11      119.28      117.03      0.68 o
  12   1  11       36.40       31.31      0.61 o
   1   2  11       75.53       83.78      0.51 o
   2   2  11      199.80      196.83      0.76 o
   3   2  11      103.28      109.48      0.63 o
   4   2  11       34.31       33.46      0.46 o
   5   2  11      141.24      151.38      0.74 o
   6   2  11      145.70      151.19      0.74 o
   7   2  11      243.19      243.46      0.87 o
   8   2  11       68.52       71.97      0.55 o
   9   2  11       23.90       25.10      0.42 o
  10   2  11        5.59        5.61      0.32 o
  11   2  11      135.43      135.90      0.76 o
  12   2  11      110.12      124.76      1.22 o
   0   3  11      226.61      230.54      1.16 o
   1   3  11      329.16      337.62      1.01 o
   2   3  11       96.70      105.43      0.76 o
   3   3  11       37.19       40.33      0.51 o
   4   3  11      264.60      275.83      1.05 o
   5   3  11       49.20       43.54      0.49 o
   6   3  11       85.68       75.67      0.61 o
   7   3  11      126.88      123.59      0.72 o
   8   3  11        7.28        6.03      0.34 o
   9   3  11      158.29      158.38      0.82 o
  10   3  11       50.53       51.27      0.49 o
  11   3  11       27.61       24.93      0.44 o
   1   4  11       22.01       21.20      0.44 o
   2   4  11       77.18       78.49      0.72 o
   3   4  11      117.98      127.30      0.82 o
   4   4  11       16.16       17.26      0.42 o
   5   4  11       77.97       68.50      0.59 o
   6   4  11      139.69      132.83      0.82 o
   7   4  11       15.98       14.62      0.36 o
   8   4  11        8.34        6.78      0.32 o
   9   4  11      209.60      206.70      0.82 o
  10   4  11       38.30       41.43      0.42 o
   0   5  11      214.36      223.70      1.62 o
   1   5  11       13.70       11.91      0.46 o
   2   5  11       84.86       80.51      0.69 o
   3   5  11        1.48        2.63      0.34 o
   4   5  11       38.79       35.63      0.49 o
   5   5  11       71.09       63.10      0.57 o
   6   5  11       69.94       70.62      0.55 o
   7   5  11       17.63       18.61      0.38 o
   8   5  11       43.85       40.19      0.42 o
   9   5  11        4.90        4.74      0.27 o
   1   6  11       23.64       25.37      0.42 o
   2   6  11       18.16       21.89      0.42 o
   3   6  11      513.40      532.55      1.60 o
   4   6  11       75.53       70.67      0.59 o
   5   6  11      306.61      309.01      1.08 o
   6   6  11       31.14       29.90      0.42 o
   7   6  11      126.52      132.36      0.70 o
   0   7  11      334.84      332.54      2.11 o
   1   7  11      183.69      196.81      0.95 o
   2   7  11      122.28      119.62      0.76 o
   3   7  11       32.43       31.33      0.49 o
   4   7  11       95.13       90.92      0.82 o
   5   7  11       24.43       29.63      1.52 o
   0   0  12       77.98       75.81      0.89 o
   2   0  12     1022.58     1054.94      2.35 o
   4   0  12     1518.26     1558.20      3.09 o
   6   0  12      101.99      118.04      0.88 o
   8   0  12      380.74      366.81      1.84 o
  10   0  12      101.20      103.74      0.99 o
   1   1  12      202.55      206.23      0.78 o
   2   1  12      428.85      446.94      1.06 o
   3   1  12       59.37       62.97      0.49 o
   4   1  12      235.59      248.84      0.87 o
   5   1  12      207.60      218.74      0.91 o
   6   1  12       42.98       46.63      0.51 o
   7   1  12       55.57       53.84      0.53 o
   8   1  12       52.71       51.65      0.53 o
   9   1  12       71.37       67.84      0.59 o
  10   1  12        5.69        5.71      0.30 o
  11   1  12       28.68       28.20      0.51 o
   0   2  12      382.00      387.10      1.37 o
   1   2  12      176.97      185.45      0.72 o
   2   2  12        3.52        4.15      0.29 o
   3   2  12        6.14        4.80      0.32 o
   4   2  12      530.06      523.63      1.43 o
   5   2  12      153.25      152.38      0.84 o
   6   2  12      261.79      283.89      1.05 o
   7   2  12      644.54      680.72      1.50 o
   8   2  12       83.43       75.05      0.61 o
   9   2  12       45.45       48.00      0.48 o
  10   2  12        1.12        1.22      0.29 o
   1   3  12       56.48       57.24      0.51 o
   2   3  12       15.50       15.66      0.40 o
   3   3  12       30.88       32.37      0.49 o
   4   3  12        5.77        4.49      0.38 o
   5   3  12       78.76       80.57      0.70 o
   6   3  12        3.81        4.07      0.32 o
   7   3  12       89.68       86.08      0.67 o
   8   3  12       49.53       46.76      0.49 o
   9   3  12        5.19        4.11      0.29 o
  10   3  12       12.18       10.09      0.34 o
   0   4  12      279.24      273.80      2.07 o
   1   4  12       20.93       24.97      0.48 o
   2   4  12       14.70       12.58      0.36 o
   3   4  12      173.44      175.07      0.84 o
   4   4  12       25.45       21.89      0.44 o
   5   4  12       43.26       38.52      0.51 o
   6   4  12       70.69       62.55      0.59 o
   7   4  12        2.89        2.49      0.30 o
   8   4  12        3.29        2.84      0.27 o
   9   4  12       45.59       46.19      0.55 o
   1   5  12      230.65      221.94      1.05 o
   2   5  12        2.50        2.44      0.32 o
   3   5  12        2.00        1.58      0.30 o
   4   5  12       77.94       72.65      0.65 o
   5   5  12       15.44       13.67      0.36 o
   6   5  12       77.35       80.49      0.57 o
   7   5  12       42.81       39.51      0.46 o
   8   5  12       19.36       18.31      0.74 o
   0   6  12      260.88      251.02      1.39 o
   1   6  12       53.91       53.86      0.49 o
   2   6  12       29.49       28.40      0.46 o
   3   6  12      179.59      192.17      0.95 o
   4   6  12      195.79      194.39      0.91 o
   5   6  12       23.37       20.06      0.46 o
   2   0  13      417.42      438.61      1.43 o
   4   0  13      170.48      176.86      0.97 o
   6   0  13      178.24      190.46      1.22 o
   8   0  13      103.04      106.08      0.88 o
   0   1  13       90.30       88.35      0.76 o
   1   1  13      491.07      534.21      1.24 o
   2   1  13      279.84      290.76      0.95 o
   3   1  13      190.30      198.06      0.80 o
   4   1  13      484.41      506.33      1.27 o
   5   1  13      463.81      465.87      1.29 o
   6   1  13      162.58      173.17      0.80 o
   7   1  13        4.84        5.23      0.32 o
   8   1  13       29.27       27.48      0.40 o
   9   1  13       57.82       61.09      0.51 o
   1   2  13       14.64       15.17      0.34 o
   2   2  13       18.04       17.49      0.38 o
   3   2  13       70.44       69.68      0.61 o
   4   2  13       24.21       26.61      0.46 o
   5   2  13       45.90       41.26      0.51 o
   6   2  13       42.39       41.13      0.48 o
   7   2  13      155.28      153.26      0.78 o
   8   2  13       12.22       14.35      0.34 o
   9   2  13      198.49      213.10      0.91 o
   0   3  13      255.81      271.83      1.54 o
   1   3  13       81.95       79.96      0.61 o
   2   3  13       32.27       32.47      0.48 o
   3   3  13       16.65       17.60      0.40 o
   4   3  13       27.31       25.16      0.46 o
   5   3  13      284.01      275.74      1.03 o
   6   3  13      131.93      145.64      0.72 o
   7   3  13        4.05        4.02      0.32 o
   8   3  13      177.52      190.78      0.97 o
   1   4  13       76.05       75.09      0.63 o
   2   4  13      139.00      136.66      0.76 o
   3   4  13        9.97        9.02      0.34 o
   4   4  13       39.68       41.34      0.44 o
   5   4  13      129.01      131.05      0.68 o
   6   4  13       34.36       35.59      0.42 o
   7   4  13       21.79       22.21      0.38 o
   0   5  13       43.45       49.44      0.70 o
   1   5  13      116.54      108.00      0.61 o
   2   5  13       65.07       62.38      0.51 o
   3   5  13       61.08       68.41      0.57 o
   4   5  13       76.74       73.41      0.59 o
   5   5  13       34.58       36.65      0.51 o
   1   6  13        7.71        7.42      0.61 o
   0   0  14     1861.82     1967.06      5.66 o
   2   0  14      113.88      120.10      0.91 o
   4   0  14      384.05      377.75      1.37 o
   6   0  14      300.92      320.17      1.64 o
   8   0  14       98.80       96.45      1.48 o
   1   1  14      130.63      131.94      0.68 o
   2   1  14      131.04      132.74      0.65 o
   3   1  14      617.89      657.00      1.33 o
   4   1  14       97.00       98.51      0.59 o
   5   1  14       14.30       13.63      0.32 o
   6   1  14       26.27       22.93      0.36 o
   7   1  14        2.91        2.85      0.34 o
   8   1  14        2.09        2.68      0.48 o
   0   2  14      288.25      291.69      1.46 o
   1   2  14       12.30       11.21      0.36 o
   2   2  14       78.77       83.42      0.59 o
   3   2  14       18.75       20.04      0.42 o
   4   2  14       77.21       75.81      0.63 o
   5   2  14       15.24       15.23      0.36 o
   6   2  14       95.58       97.71      0.63 o
   7   2  14       25.70       27.08      0.49 o
   1   3  14       25.79       23.33      0.44 o
   2   3  14       38.48       40.31      0.48 o
   3   3  14       23.31       22.55      0.40 o
   4   3  14        4.58        4.26      0.30 o
   5   3  14        9.21        9.27      0.30 o
   6   3  14        3.50        2.66      0.30 o
   0   4  14      110.21      101.99      0.89 o
   1   4  14       31.01       33.34      0.42 o
   2   4  14       76.16       74.80      0.63 o
   3   4  14       37.82       38.14      0.49 o
   4   4  14       62.61       56.94      0.70 o
   5   4  14        6.17        6.15      0.78 o
   1   5  14       54.23       50.73      1.43 o
   2   0  15      930.82     1031.26      2.75 o
   4   0  15       38.76       36.94      0.69 o
   0   1  15     1385.13     1460.71      3.26 o
   1   1  15       48.72       46.13      0.48 o
   2   1  15        6.94        7.21      0.30 o
   3   1  15       50.08       50.24      0.51 o
   4   1  15       27.73       27.20      0.44 o
   5   1  15      125.90      132.44      1.07 o
   1   2  15       76.22       76.33      0.63 o
   2   2  15       43.22       42.91      0.49 o
   3   2  15        5.61        6.41      0.32 o
   4   2  15       26.64       28.72      0.53 o
   0   3  15        9.74        9.52      0.51 o
   1   3  15       84.64       83.10      0.67 o
   2   3  15       10.81       10.41      0.44 o
